# Supplementary material for: 1-(4-Meth­oxy­phen­yl)-2-(1H-1,2,4-triazol-1-yl)ethanone
Source: Acta Crystallogr Sect E Struct Rep Online. 2010 Jul 10;66(Pt 8):o1978. doi: 10.1107/S160053681002653X (PMC3007452; doi:10.1107/S160053681002653X)
Supplement: Supplementary file 2 [file e-66-o1978-Isup2.hkl]

# 
# h,k,l, Fc-squared, Fo-squared, sigma(Fo-squared) and status flag 
# 
data_I
_shelx_title ' ib19 in C2/c' 
_shelx_refln_list_code          4 
_shelx_F_calc_maximum      320.43 
_exptl_crystal_F_000       912.00 
_reflns_d_resolution_high  0.8216 
 
loop_ 
 _symmetry_equiv_pos_as_xyz 
 'x, y, z' 
 '-x, y, -z+1/2' 
 'x+1/2, y+1/2, z' 
 '-x+1/2, y+1/2, -z+1/2' 
 '-x, -y, -z' 
 'x, -y, z-1/2' 
 '-x+1/2, -y+1/2, -z' 
 'x+1/2, -y+1/2, z-1/2' 
 
_cell_length_a    23.4090 
_cell_length_b     4.8347 
_cell_length_c    20.6070 
_cell_angle_alpha  90.000 
_cell_angle_beta  116.275 
_cell_angle_gamma  90.000 
 
_shelx_F_squared_multiplier     1.000 
 
loop_ 
 _refln_index_h 
 _refln_index_k 
 _refln_index_l 
 _refln_F_squared_calc 
 _refln_F_squared_meas 
 _refln_F_squared_sigma 
 _refln_observed_status 
  16   0   0      806.04      913.96     42.77 o 
  18   0   0       19.38       29.49     28.11 o 
  20   0   0      683.07      736.96     40.38 o 
  22   0   0      105.04       96.80     22.44 o 
  24   0   0       49.73       38.24     23.53 o 
   1   1   0     5654.59     5715.13    216.18 o 
   3   1   0    22633.50    23153.25    816.05 o 
   5   1   0    51566.80    55230.55    746.12 o 
   7   1   0     9522.62     8591.12    201.27 o 
   9   1   0      113.69       94.41     41.34 o 
  11   1   0       62.75       47.94     30.58 o 
  13   1   0       69.86       89.72     17.30 o 
  15   1   0       50.93       51.11     17.96 o 
  17   1   0      179.85      200.15     16.96 o 
  19   1   0       90.83       96.77     19.74 o 
  21   1   0        4.12       13.12     16.55 o 
  23   1   0        0.92       -4.33     19.85 o 
  25   1   0       77.61       72.51     24.61 o 
   0   2   0      586.96      497.83     37.85 o 
   2   2   0     3971.92     3964.02    173.89 o 
   4   2   0     1101.76     1174.42     75.56 o 
   6   2   0     2262.75     2242.66    252.78 o 
   8   2   0      103.78      108.92     21.64 o 
  10   2   0      655.48      506.83     67.12 o 
  12   2   0       26.54       32.92     18.89 o 
  14   2   0       10.47       13.01     22.80 o 
  16   2   0      900.29      947.80     32.58 o 
  18   2   0      698.40      717.43     38.71 o 
  20   2   0       20.31       -4.64     28.50 o 
  22   2   0       42.04       30.57     32.55 o 
   1   3   0     1424.58     1445.34     73.29 o 
   3   3   0       78.36       95.32     20.23 o 
   5   3   0      491.92      543.79     33.42 o 
   7   3   0     2808.95     2961.63     46.69 o 
   9   3   0        0.00        7.24     21.04 o 
  11   3   0      177.08      167.17     25.69 o 
  13   3   0       88.21       94.10     27.32 o 
  15   3   0      190.51      154.79     24.96 o 
  17   3   0       28.02       42.31     22.49 o 
  19   3   0      140.92      152.99     34.23 o 
  21   3   0        0.09      -11.83     25.84 o 
   0   4   0      787.40      789.57     39.41 o 
   2   4   0      315.47      356.97     21.11 o 
   4   4   0      530.40      527.12     25.70 o 
   6   4   0      113.74      141.46     22.07 o 
   8   4   0      753.79      679.54     61.82 o 
  10   4   0        1.56       10.00     22.04 o 
  12   4   0        0.10        1.45     17.95 o 
  14   4   0       12.36       -4.24     18.05 o 
  16   4   0       19.77       64.80     29.98 o 
  18   4   0        0.61      -11.83     29.29 o 
   1   5   0      428.33      402.61     25.16 o 
   3   5   0      269.43      255.08     20.92 o 
   5   5   0      212.46      203.18     24.86 o 
   7   5   0        5.49       20.86     17.93 o 
   9   5   0        7.47       28.35     21.77 o 
  11   5   0       90.95       50.93     18.79 o 
  13   5   0       15.73       53.16     32.84 o 
 -25   1   1       60.99       47.52     21.44 o 
 -23   1   1       78.49       92.53     22.32 o 
 -21   1   1      344.27      344.51     22.83 o 
 -19   1   1      207.76      222.61     22.10 o 
 -17   1   1       54.72       46.17     15.96 o 
 -15   1   1      732.28      759.02     25.98 o 
 -13   1   1      561.99      614.59     37.09 o 
 -11   1   1       55.90       54.81     16.41 o 
  -9   1   1      180.59      187.83     22.11 o 
  -7   1   1     9237.04     9979.31    141.95 o 
  -5   1   1    33262.90    30994.40    335.99 o 
  -3   1   1    81273.42    78615.41   3702.03 o 
  -1   1   1      819.86      606.52     33.52 o 
   1   1   1     5620.79     4774.90     88.41 o 
   3   1   1       20.07       24.93     31.84 o 
   5   1   1     2235.34     2007.84     62.55 o 
   7   1   1     3347.78     3020.40     99.63 o 
   9   1   1      498.18      537.12     49.88 o 
  11   1   1       13.02       15.29     29.98 o 
  13   1   1     2636.81     2911.58     83.05 o 
  15   1   1       33.54       12.62     27.71 o 
  17   1   1     1165.52     1389.47     44.77 o 
  19   1   1       56.12       54.73     18.69 o 
  21   1   1        1.01        3.95     18.40 o 
  23   1   1       76.95       84.93     21.98 o 
 -24   2   1       27.00       33.83     23.97 o 
 -22   2   1      135.90      135.24     23.77 o 
 -20   2   1        0.58       16.67     20.32 o 
 -18   2   1       29.21       25.94     30.87 o 
 -16   2   1      223.06      207.29     30.88 o 
 -14   2   1      286.33      244.53     29.60 o 
 -12   2   1       11.71       14.99     21.11 o 
 -10   2   1    19699.62    22672.38    244.16 o 
  -8   2   1     2426.52     2450.90     74.82 o 
  -6   2   1     1446.82     1559.34    108.68 o 
  -4   2   1      223.02      201.96     24.41 o 
  -2   2   1      698.79      689.57     58.43 o 
   0   2   1       75.73       50.76     17.47 o 
   2   2   1     3816.05     3954.75     76.37 o 
   4   2   1     2974.09     3567.92    175.44 o 
   6   2   1       80.56      100.61     15.73 o 
   8   2   1      469.04      475.57     22.22 o 
  10   2   1      977.36     1052.90     79.13 o 
  12   2   1     1868.83     1792.51    125.51 o 
  14   2   1       64.89       72.53     22.78 o 
  16   2   1      219.49      214.34     21.66 o 
  18   2   1       35.50       34.64     17.39 o 
  20   2   1       22.23       30.67     19.09 o 
  22   2   1      120.48      132.15     28.34 o 
 -21   3   1       40.46       24.36     23.87 o 
 -19   3   1       80.01      110.27     32.55 o 
 -17   3   1        0.40      -13.31     31.76 o 
 -15   3   1      159.46      152.81     25.45 o 
 -13   3   1        4.06       27.32     27.61 o 
 -11   3   1     2057.54     2093.43     50.50 o 
  -9   3   1      258.67      271.02     25.47 o 
  -7   3   1      182.63      194.61     24.11 o 
  -5   3   1     1495.42     1535.12     60.87 o 
  -3   3   1       11.15       24.07     15.34 o 
  -1   3   1      351.60      333.28     23.67 o 
   1   3   1      108.68      136.70     21.34 o 
   3   3   1        3.98       15.16     16.11 o 
   5   3   1      377.10      386.51     26.89 o 
   7   3   1       15.36       20.36     17.79 o 
   9   3   1        0.06        1.74     15.44 o 
  11   3   1      102.27       82.74     18.20 o 
  13   3   1      379.33      352.61     30.40 o 
  15   3   1      242.61      206.89     32.76 o 
  17   3   1      320.14      312.19     36.71 o 
  19   3   1       26.75       31.17     22.39 o 
  21   3   1      106.18      133.36     37.28 o 
 -18   4   1        0.01       -8.78     28.70 o 
 -16   4   1        2.62       24.26     22.58 o 
 -14   4   1       14.96       14.99     27.71 o 
 -12   4   1       19.67       37.97     24.94 o 
 -10   4   1      283.11      251.83     28.86 o 
  -8   4   1      848.71      818.30     30.06 o 
  -6   4   1     3643.47     3349.09    205.26 o 
  -4   4   1      680.04      672.61     31.65 o 
  -2   4   1        0.48       -4.04     17.29 o 
   0   4   1      868.57      875.78     96.71 o 
   2   4   1      799.00      758.59     28.19 o 
   4   4   1       10.70       17.99     20.95 o 
   6   4   1        0.71        6.15     16.96 o 
   8   4   1      904.56      822.92     40.25 o 
  10   4   1        8.41        1.05     22.76 o 
  12   4   1        1.30       22.83     23.05 o 
  14   4   1       10.33       32.94     28.60 o 
  16   4   1       88.78       84.04     31.46 o 
  18   4   1      115.31       95.18     23.57 o 
 -13   5   1        3.41       -5.72     24.66 o 
 -11   5   1        9.23       10.75     25.23 o 
  -9   5   1      132.24      142.93     26.73 o 
  -7   5   1      339.49      367.57     40.31 o 
  -5   5   1      114.56      140.10     19.77 o 
  -3   5   1     2496.89     2681.22     66.14 o 
  -1   5   1      515.97      526.62     26.73 o 
   1   5   1      790.33      899.56     29.91 o 
   3   5   1      638.85      665.64     27.99 o 
   5   5   1       37.70       44.70     22.73 o 
   7   5   1        9.34       16.32     20.05 o 
   9   5   1       63.49       50.13     20.79 o 
  11   5   1       15.72       17.36     26.24 o 
 -26   0   2       56.64       43.14     23.95 o 
 -24   0   2       43.24       46.35     32.65 o 
 -22   0   2        2.94       21.01     28.30 o 
 -20   0   2      910.03      881.70     44.15 o 
 -18   0   2      391.52      366.46     34.84 o 
 -16   0   2      156.39      179.75     30.98 o 
 -14   0   2      951.65     1074.14     47.55 o 
 -12   0   2        7.69       22.19     30.38 o 
 -10   0   2      362.69      318.06     31.10 o 
  -8   0   2     1335.99     1319.16     62.89 o 
  -6   0   2   102674.59   130705.41   6459.28 o 
  -4   0   2      264.84      162.51     28.56 o 
  16   0   2      701.38      665.51     38.42 o 
  18   0   2      117.50       93.22     29.30 o 
  20   0   2       95.07      108.64     20.31 o 
  22   0   2       46.21       48.20     19.10 o 
  24   0   2       31.20       36.30     24.23 o 
 -25   1   2        0.00        1.86     20.33 o 
 -23   1   2       42.56       41.19     18.70 o 
 -21   1   2      226.94      261.05     23.25 o 
 -19   1   2        0.33        0.19     18.28 o 
 -17   1   2       89.82       92.96     16.68 o 
 -15   1   2      556.00      557.28     25.05 o 
 -13   1   2     1336.31     1427.75     33.33 o 
 -11   1   2    11197.56    11280.68    160.26 o 
  -9   1   2     2857.77     2913.78    103.11 o 
  -7   1   2      312.38      346.61     35.45 o 
  -5   1   2    11640.68    10594.40    230.34 o 
  -3   1   2     7475.58     7144.33    653.50 o 
  -1   1   2      163.99       81.37     23.45 o 
   1   1   2        1.46       12.28     26.34 o 
   3   1   2     3346.22     3040.57    199.34 o 
   5   1   2      658.79      623.64     37.17 o 
   7   1   2     8717.72     8411.16    149.07 o 
   9   1   2      949.91      955.61     50.44 o 
  11   1   2       19.52       36.20     36.39 o 
  13   1   2     1602.26     1743.38     63.94 o 
  15   1   2       48.90       56.22     30.08 o 
  17   1   2       71.30       78.32     31.66 o 
  19   1   2      659.47      758.45     32.05 o 
  21   1   2       24.13       30.85     20.99 o 
  23   1   2       19.05       20.17     19.62 o 
 -24   2   2      125.75       88.58     33.44 o 
 -22   2   2       33.11       48.03     31.76 o 
 -20   2   2        8.09        5.82     21.70 o 
 -18   2   2      281.94      242.83     34.83 o 
 -16   2   2     2146.38     2166.75     53.37 o 
 -14   2   2        6.06       12.53     20.02 o 
 -12   2   2      480.68      497.70     27.45 o 
 -10   2   2     4143.21     4104.29     70.27 o 
  -8   2   2    11367.00    11685.20    815.97 o 
  -6   2   2       37.01       39.86     21.96 o 
  -4   2   2     2577.81     2429.68     51.60 o 
  -2   2   2      241.10      241.36     17.59 o 
   0   2   2      155.85      163.04     17.08 o 
   2   2   2     1335.88     1251.67     37.98 o 
   4   2   2       42.47       45.15     27.45 o 
   6   2   2        1.93        2.70     24.94 o 
   8   2   2      333.94      414.50     33.18 o 
  10   2   2      688.38      694.01     52.55 o 
  12   2   2      225.40      198.81     43.41 o 
  14   2   2       93.76       95.68     24.04 o 
  16   2   2      157.75      169.53     26.31 o 
  18   2   2        5.10        5.37     23.69 o 
  20   2   2       48.59       40.54     22.69 o 
  22   2   2       72.17       63.57     20.35 o 
 -21   3   2        5.90       24.66     34.71 o 
 -19   3   2      209.15      222.26     25.85 o 
 -17   3   2      554.76      418.14     36.33 o 
 -15   3   2       13.57       21.70     18.74 o 
 -13   3   2     9744.06    10155.43    127.01 o 
 -11   3   2      726.48      612.54     35.16 o 
  -9   3   2     2907.14     2514.77    151.08 o 
  -7   3   2      446.04      398.68     21.34 o 
  -5   3   2      763.34      755.79     27.40 o 
  -3   3   2        0.57       17.13     18.94 o 
  -1   3   2      468.09      457.24     30.67 o 
   1   3   2       50.73       40.94     14.54 o 
   3   3   2      384.24      480.41     20.57 o 
   5   3   2     1474.07     1369.66     28.75 o 
   7   3   2      976.71     1033.68     25.93 o 
   9   3   2      330.64      380.58     22.24 o 
  11   3   2       19.87       32.10     16.08 o 
  13   3   2       29.56       20.02     16.84 o 
  15   3   2       44.95       45.07     22.68 o 
  17   3   2       10.63        9.07     32.25 o 
  19   3   2        8.47       15.09     23.18 o 
 -18   4   2      110.41      101.89     32.75 o 
 -16   4   2      211.08      168.30     30.78 o 
 -14   4   2      688.17      633.04     34.46 o 
 -12   4   2      230.61      233.92     29.40 o 
 -10   4   2     1321.72     1351.41     65.83 o 
  -8   4   2      785.07      823.52     26.64 o 
  -6   4   2      366.82      365.34     20.21 o 
  -4   4   2      314.82      304.30     25.31 o 
  -2   4   2       16.78       33.27     21.64 o 
   0   4   2      171.35      167.54     23.29 o 
   2   4   2        0.03        0.45     21.55 o 
   4   4   2        8.08       19.83     17.24 o 
   6   4   2      145.43      126.59     21.86 o 
   8   4   2      107.41      111.48     20.91 o 
  10   4   2        0.98       12.47     21.59 o 
  12   4   2      176.43      236.01     30.58 o 
  14   4   2      280.72      305.36     31.97 o 
  16   4   2        4.31        0.30     20.61 o 
 -13   5   2        0.32       13.31     34.71 o 
 -11   5   2       12.59       21.04     21.88 o 
  -9   5   2      255.77      198.65     37.10 o 
  -7   5   2      479.49      481.26     23.67 o 
  -5   5   2        4.53       -4.58     21.88 o 
  -3   5   2       27.46       36.32     22.87 o 
  -1   5   2       69.02       97.28     26.63 o 
   1   5   2        6.33       30.33     22.30 o 
   3   5   2       79.26       90.19     23.19 o 
   5   5   2      173.83      174.62     24.30 o 
   7   5   2       27.29       34.61     23.78 o 
   9   5   2        0.21       17.59     26.97 o 
  11   5   2        0.47       18.35     26.25 o 
 -25   1   3        4.27        6.65     17.81 o 
 -23   1   3      490.38      512.23     26.56 o 
 -21   1   3      259.37      281.89     19.96 o 
 -19   1   3     1155.85     1203.79     31.96 o 
 -17   1   3        7.53       -1.96     16.63 o 
 -15   1   3       33.25       33.34     22.65 o 
 -13   1   3     1039.01     1131.85     38.29 o 
 -11   1   3     4416.24     4379.41     69.65 o 
  -9   1   3     1437.47     1318.31     32.18 o 
  -7   1   3     2436.16     2301.80     42.37 o 
  -5   1   3     1275.63     1251.94     32.45 o 
  -3   1   3      877.01      661.61     35.34 o 
  -1   1   3     7664.19     6957.35    260.57 o 
   1   1   3     2492.12     2445.01     56.86 o 
   3   1   3     5069.14     4984.84     78.26 o 
   5   1   3      264.05      246.52     27.61 o 
   7   1   3     1946.08     2064.50    103.41 o 
   9   1   3     2191.79     2434.16     69.75 o 
  11   1   3      228.26      261.39     41.34 o 
  13   1   3       39.55       51.68     29.98 o 
  15   1   3       41.53       39.85     30.38 o 
  17   1   3        4.20       17.85     28.21 o 
  19   1   3        0.19       19.23     31.85 o 
  21   1   3        8.98        9.67     23.49 o 
  23   1   3        7.89        7.34     15.66 o 
 -24   2   3       41.02       40.24     23.18 o 
 -22   2   3      188.27      187.63     31.47 o 
 -20   2   3      530.56      572.80     30.30 o 
 -18   2   3       51.98       43.99     23.47 o 
 -16   2   3     6922.04     6601.34     93.64 o 
 -14   2   3      472.86      495.08     26.56 o 
 -12   2   3     2009.30     2164.22     51.43 o 
 -10   2   3     2832.13     2477.17     55.04 o 
  -8   2   3      108.01      111.63     21.96 o 
  -6   2   3     1295.32     1331.10     32.32 o 
  -4   2   3     1720.06     1719.15     84.04 o 
  -2   2   3     1611.46     1657.55    207.38 o 
   0   2   3     2893.05     2903.53     48.20 o 
   2   2   3      241.85      229.61     25.72 o 
   4   2   3     9577.08    10498.13    570.86 o 
   6   2   3      290.25      240.57     26.09 o 
   8   2   3      233.72      218.97     26.73 o 
  10   2   3      398.96      421.87     30.70 o 
  12   2   3       15.55       31.86     36.10 o 
  14   2   3      112.23      115.80     40.34 o 
  16   2   3       45.58       51.49     19.99 o 
  18   2   3        1.85        9.28     18.96 o 
  20   2   3       49.50       21.07     25.00 o 
  22   2   3        7.27        4.19     23.35 o 
 -23   3   3        0.79       25.54     24.85 o 
 -21   3   3      117.18      128.72     34.42 o 
 -19   3   3        9.56        7.40     21.99 o 
 -17   3   3      900.43      807.13     40.79 o 
 -15   3   3      536.34      488.04     28.53 o 
 -13   3   3     1124.21     1001.55     38.74 o 
 -11   3   3        2.96       13.81     19.92 o 
  -9   3   3       18.50       15.65     23.13 o 
  -7   3   3       69.83       75.89     19.74 o 
  -5   3   3        3.13       18.03     13.56 o 
  -3   3   3       54.75       63.53     13.63 o 
  -1   3   3      139.81      152.15     15.91 o 
   1   3   3      523.66      561.75     44.22 o 
   3   3   3     1081.46     1139.78     26.28 o 
   5   3   3      129.19      142.59     19.13 o 
   7   3   3      113.06       98.77     17.44 o 
   9   3   3      349.80      340.92     19.78 o 
  11   3   3       39.08       43.83     18.37 o 
  13   3   3       61.88       86.62     24.24 o 
  15   3   3       37.03       50.65     25.09 o 
  17   3   3       84.82       94.42     29.69 o 
  19   3   3       44.36        4.24     24.07 o 
 -18   4   3      540.46      478.39     28.62 o 
 -16   4   3      137.95      120.24     22.39 o 
 -14   4   3       61.80       44.19     19.92 o 
 -12   4   3      977.82      963.40     37.34 o 
 -10   4   3      161.29      172.03     25.10 o 
  -8   4   3      295.07      305.47     23.65 o 
  -6   4   3       79.21       95.10     20.05 o 
  -4   4   3       24.70       32.18     16.29 o 
  -2   4   3        0.00       -4.78     17.56 o 
   0   4   3      526.45      551.05     38.50 o 
   2   4   3      200.18      221.55     19.14 o 
   4   4   3      224.77      280.39     19.49 o 
   6   4   3       37.13       24.39     16.66 o 
   8   4   3      431.92      367.78     43.84 o 
  10   4   3      114.40       69.13     27.52 o 
  12   4   3       32.16        1.29     22.90 o 
  14   4   3        1.00      -11.93     30.87 o 
  16   4   3       66.40       42.31     30.18 o 
 -13   5   3       42.21       70.62     35.21 o 
 -11   5   3        0.73       25.49     24.87 o 
  -9   5   3       39.44       27.54     18.45 o 
  -7   5   3      121.61      106.81     19.32 o 
  -5   5   3       39.53       39.97     21.52 o 
  -3   5   3      101.29      102.95     18.84 o 
  -1   5   3       37.45       35.00     18.27 o 
   1   5   3       64.44       85.62     19.14 o 
   3   5   3       13.77       29.09     23.31 o 
   5   5   3       79.15       85.19     20.20 o 
   7   5   3       46.35       54.68     21.28 o 
   9   5   3      106.69       81.11     24.37 o 
  11   5   3      206.22      173.64     37.24 o 
 -26   0   4     1444.54     1366.85     60.98 o 
 -24   0   4      336.29      345.45     37.99 o 
 -22   0   4      354.70      354.95     34.14 o 
 -20   0   4      441.11      487.77     36.52 o 
 -18   0   4       53.42       45.96     29.89 o 
 -16   0   4      211.76      227.82     32.76 o 
 -14   0   4       54.73       60.07     30.87 o 
 -12   0   4     3566.65     3721.83     88.71 o 
 -10   0   4        0.00        5.49     22.15 o 
  -8   0   4     4223.45     4053.22    114.76 o 
  -6   0   4    15120.16    14637.57    690.52 o 
  -4   0   4     7667.01     7107.21    100.81 o 
  -2   0   4     1627.51     1296.99     42.41 o 
   0   0   4     5222.96     4545.34     74.60 o 
   2   0   4     2372.28     2122.60     66.55 o 
   4   0   4      334.47      308.15     35.95 o 
   6   0   4       30.13       54.54     28.80 o 
   8   0   4     3133.89     3170.84     80.13 o 
  10   0   4     1284.85     1361.40     45.71 o 
  12   0   4       28.33       37.87     27.32 o 
  14   0   4        6.20       21.60     27.42 o 
  16   0   4       92.75      109.49     30.28 o 
  18   0   4       16.85       32.64     27.12 o 
  20   0   4        3.64        8.88     29.59 o 
  22   0   4        0.00        5.33     33.04 o 
 -25   1   4       29.91       28.69     21.43 o 
 -23   1   4      455.22      432.32     25.19 o 
 -21   1   4     1058.47     1093.41     32.19 o 
 -19   1   4        1.15        4.87     23.14 o 
 -17   1   4      249.29      279.95     22.33 o 
 -15   1   4      171.67      178.73     21.11 o 
 -13   1   4        4.11       23.06     24.99 o 
 -11   1   4      139.65      115.72     19.25 o 
  -9   1   4      483.67      481.50     22.53 o 
  -7   1   4     6744.73     6726.64    110.62 o 
  -5   1   4     4775.12     4699.79     66.44 o 
  -3   1   4     2566.46     2349.99     88.60 o 
  -1   1   4      769.02      673.85     28.22 o 
   1   1   4     5446.34     5017.35     73.00 o 
   3   1   4     3602.47     3381.74     59.23 o 
   5   1   4     4071.87     4233.27    188.03 o 
   7   1   4     1108.91     1189.05     36.28 o 
   9   1   4      155.13      166.24     32.95 o 
  11   1   4      989.17     1088.87     47.05 o 
  13   1   4       18.32       44.58     29.39 o 
  15   1   4       36.46       17.16     37.48 o 
  17   1   4        4.84       -7.20     30.47 o 
  19   1   4      130.17      137.01     33.14 o 
  21   1   4        0.11       17.71     16.35 o 
 -24   2   4      130.07      102.78     33.14 o 
 -22   2   4      899.82      808.24     34.96 o 
 -20   2   4      200.52      191.49     24.27 o 
 -18   2   4      508.41      477.07     33.76 o 
 -16   2   4      176.34      173.44     21.41 o 
 -14   2   4      664.21      597.51     34.27 o 
 -12   2   4      125.28       90.26     21.21 o 
 -10   2   4      114.84      135.11     16.54 o 
  -8   2   4       48.81       44.81     15.65 o 
  -6   2   4        0.06        6.63     14.44 o 
  -4   2   4      193.30      185.81     17.33 o 
  -2   2   4      789.42      827.37     40.94 o 
   0   2   4      190.96      211.48     23.56 o 
   2   2   4     2712.40     3229.56     99.10 o 
   4   2   4      140.45      151.71     24.90 o 
   6   2   4     3016.60     3222.10     57.45 o 
   8   2   4     1352.75     1281.36     51.50 o 
  10   2   4      115.31      115.22     21.56 o 
  12   2   4       95.91       88.78     38.57 o 
  14   2   4        7.33        2.37     31.95 o 
  16   2   4       44.60       44.28     40.73 o 
  18   2   4       82.61       71.56     19.90 o 
  20   2   4        2.68        9.51     25.64 o 
 -23   3   4       13.02       16.47     34.22 o 
 -21   3   4        9.28       27.81     32.74 o 
 -19   3   4     1619.50     1505.42     47.85 o 
 -17   3   4     1012.78      978.89     41.19 o 
 -15   3   4     1336.04     1188.94     42.71 o 
 -13   3   4     1078.43     1099.11     33.30 o 
 -11   3   4      105.14      123.50     20.71 o 
  -9   3   4       27.38       43.79     16.15 o 
  -7   3   4      665.71      631.29     55.02 o 
  -5   3   4        0.71       -3.56     12.08 o 
  -3   3   4     1371.61     1533.93     88.27 o 
  -1   3   4     1124.76     1222.48     25.33 o 
   1   3   4     2389.61     2761.58     73.24 o 
   3   3   4     2196.53     2386.73     78.59 o 
   5   3   4      204.66      221.79     23.40 o 
   7   3   4       25.93       19.48     20.59 o 
   9   3   4        0.34       14.34     21.06 o 
  11   3   4      626.25      639.12     35.46 o 
  13   3   4       24.96       29.93     17.37 o 
  15   3   4       36.19       43.84     25.60 o 
  17   3   4       69.90       79.84     27.04 o 
  19   3   4        5.64      -10.50     30.95 o 
 -20   4   4       31.79       35.31     30.28 o 
 -18   4   4      389.17      314.78     34.14 o 
 -16   4   4      284.87      230.48     30.78 o 
 -14   4   4       16.66       16.67     18.05 o 
 -12   4   4        0.28       -0.93     22.45 o 
 -10   4   4       32.74       48.28     18.89 o 
  -8   4   4        0.94        7.63     16.77 o 
  -6   4   4        7.18       16.77     19.67 o 
  -4   4   4        8.12       -2.18     16.04 o 
  -2   4   4        0.55       11.50     17.25 o 
   0   4   4      803.84      900.57     55.82 o 
   2   4   4       17.98       17.21     17.38 o 
   4   4   4        2.87       11.30     16.66 o 
   6   4   4      621.39      665.59     41.71 o 
   8   4   4       21.05       38.96     17.77 o 
  10   4   4       15.76       14.58     15.65 o 
  12   4   4        2.89       18.65     19.11 o 
  14   4   4       11.34        4.83     30.77 o 
  16   4   4       32.82       24.06     30.08 o 
 -13   5   4        3.08       33.83     33.24 o 
 -11   5   4       10.62        2.99     23.13 o 
  -9   5   4       66.79       93.28     18.81 o 
  -7   5   4      117.26      123.07     24.40 o 
  -5   5   4       32.13       32.43     16.90 o 
  -3   5   4       33.74       31.25     22.17 o 
  -1   5   4        3.86        7.14     22.30 o 
   1   5   4        1.20       10.34     18.89 o 
   3   5   4        8.75       -1.52     22.84 o 
   5   5   4       92.40       82.12     23.12 o 
   7   5   4        3.27        9.11     22.93 o 
   9   5   4        8.26        4.10     19.76 o 
 -27   1   5       90.90       91.54     26.49 o 
 -25   1   5      662.24      627.38     30.02 o 
 -23   1   5      170.51      169.41     22.21 o 
 -21   1   5      542.30      537.18     30.95 o 
 -19   1   5        0.00       -5.80     17.80 o 
 -17   1   5      144.27      137.13     24.74 o 
 -15   1   5      574.65      566.62     31.74 o 
 -13   1   5      116.04       98.87     15.92 o 
 -11   1   5        0.51        1.05     12.34 o 
  -9   1   5     3557.60     3577.17     56.04 o 
  -7   1   5       92.99      131.24     15.19 o 
  -5   1   5     2038.17     2086.33     73.52 o 
  -3   1   5     2886.00     2576.03     85.21 o 
  -1   1   5       16.34       10.80     15.66 o 
   1   1   5      153.33      142.02     22.73 o 
   3   1   5     2716.82     2721.72     80.24 o 
   5   1   5      682.01      708.05     63.35 o 
   7   1   5      100.36      125.90     23.12 o 
   9   1   5        4.98        1.97     29.29 o 
  11   1   5      251.30      261.00     33.45 o 
  13   1   5       44.50       62.33     30.77 o 
  15   1   5       13.97       29.39     21.99 o 
  17   1   5        2.31       15.75     20.60 o 
  19   1   5       77.14       84.59     23.52 o 
  21   1   5       27.02        6.07     18.16 o 
 -24   2   5        6.29      -14.40     30.18 o 
 -22   2   5       81.47       92.32     23.97 o 
 -20   2   5      644.41      601.94     37.02 o 
 -18   2   5      148.86      196.90     23.38 o 
 -16   2   5      521.95      531.52     27.54 o 
 -14   2   5      106.80      120.25     29.59 o 
 -12   2   5      358.40      358.90     19.59 o 
 -10   2   5     2724.93     2676.25     47.41 o 
  -8   2   5      566.80      570.64     27.08 o 
  -6   2   5     1180.63     1101.05     51.87 o 
  -4   2   5     2983.05     2762.12    424.09 o 
  -2   2   5     2275.66     2613.79     70.93 o 
   0   2   5     5338.43     5337.29     62.45 o 
   2   2   5        8.88        1.97     23.51 o 
   4   2   5      264.38      304.46     25.47 o 
   6   2   5      418.84      450.24     26.77 o 
   8   2   5       15.26        8.26     20.32 o 
  10   2   5       29.79       40.90     19.90 o 
  12   2   5       95.19      114.32     37.38 o 
  14   2   5      141.98      145.30     43.31 o 
  16   2   5        0.36       13.51     38.66 o 
  18   2   5       10.24       20.22     41.52 o 
  20   2   5      111.34       97.23     23.15 o 
 -23   3   5        4.46        6.80     34.02 o 
 -21   3   5      232.04      218.32     24.96 o 
 -19   3   5      245.28      227.80     32.95 o 
 -17   3   5      419.55      407.39     34.54 o 
 -15   3   5        1.18      -20.51     25.44 o 
 -13   3   5       13.17       22.39     25.84 o 
 -11   3   5        1.16        6.80     16.82 o 
  -9   3   5        0.92       -1.76     12.85 o 
  -7   3   5       20.90       29.25     13.85 o 
  -5   3   5       24.25       35.38     14.15 o 
  -3   3   5     2012.85     2156.08     58.31 o 
  -1   3   5       34.15       57.31     20.75 o 
   1   3   5      667.72      755.27     23.57 o 
   3   3   5        8.03        8.58     20.69 o 
   5   3   5      300.08      294.99     23.90 o 
   7   3   5       58.69       43.33     21.38 o 
   9   3   5        0.23        3.36     19.42 o 
  11   3   5       40.19       41.27     21.16 o 
  13   3   5      263.00      293.82     38.97 o 
  15   3   5       11.12        9.45     23.15 o 
  17   3   5       22.76       17.55     27.63 o 
 -20   4   5      418.47      326.23     28.42 o 
 -18   4   5       44.47       60.85     22.68 o 
 -16   4   5        5.19       -2.17     19.43 o 
 -14   4   5        1.11        8.09     19.23 o 
 -12   4   5      229.36      238.73     20.34 o 
 -10   4   5        7.87       13.58     22.46 o 
  -8   4   5      166.51      167.98     22.56 o 
  -6   4   5        0.01       30.26     20.57 o 
  -4   4   5      861.85      922.66     63.75 o 
  -2   4   5        2.98       14.58     15.82 o 
   0   4   5       50.21       52.01     15.70 o 
   2   4   5      337.17      363.58     20.35 o 
   4   4   5        2.32       23.69     17.21 o 
   6   4   5      306.82      276.03     17.42 o 
   8   4   5      215.56      195.28     29.57 o 
  10   4   5       81.73       86.71     19.73 o 
  12   4   5        2.30      -13.42     17.78 o 
  14   4   5        4.98      -10.38     25.38 o 
 -13   5   5       72.65       58.09     24.76 o 
 -11   5   5        0.78        8.98     20.47 o 
  -9   5   5      106.73       89.65     20.57 o 
  -7   5   5      143.68      126.79     23.15 o 
  -5   5   5       76.44       80.80     22.81 o 
  -3   5   5        2.26       19.11     16.00 o 
  -1   5   5      154.64      133.25     23.78 o 
   1   5   5      297.63      271.25     21.53 o 
   3   5   5       28.50       26.89     23.60 o 
   5   5   5       15.04        1.00     19.13 o 
   7   5   5      115.59       67.23     20.87 o 
   9   5   5       10.85       13.90     19.09 o 
 -26   0   6     1066.78     1032.89     59.86 o 
 -24   0   6      243.78      236.19     32.95 o 
 -22   0   6        4.58       -1.18     28.01 o 
 -20   0   6      111.04      105.25     30.28 o 
 -18   0   6     1085.45     1049.08     45.76 o 
 -16   0   6        0.23        8.78     29.39 o 
 -14   0   6      859.86      970.90     32.72 o 
 -12   0   6     2785.94     2927.10    174.66 o 
 -10   0   6     9045.14     9662.60    344.01 o 
  -8   0   6       38.03       32.14     24.48 o 
  -6   0   6       52.61       90.02     25.91 o 
  -4   0   6      220.39      141.67     25.44 o 
  -2   0   6    11306.32    10166.21    113.55 o 
   0   0   6     5820.96     5024.56     65.75 o 
   2   0   6      797.10      675.00     27.73 o 
   4   0   6      178.72      122.37     29.60 o 
   6   0   6       31.47       21.30     26.53 o 
   8   0   6     2623.55     2647.61     64.54 o 
  10   0   6       13.50        0.20     26.63 o 
  12   0   6       87.11       83.84     28.41 o 
  14   0   6      320.62      339.85     26.74 o 
  16   0   6       50.98       40.24     20.71 o 
  18   0   6       23.69       28.40     29.39 o 
  20   0   6      292.86      284.25     37.49 o 
 -27   1   6       46.44       34.27     24.46 o 
 -25   1   6        4.35        7.01     23.00 o 
 -23   1   6      526.95      503.76     30.28 o 
 -21   1   6       15.71       20.52     23.55 o 
 -19   1   6      110.47      109.86     25.46 o 
 -17   1   6        0.53        6.87     21.94 o 
 -15   1   6       64.44       65.33     23.57 o 
 -13   1   6     1368.00     1524.32     54.04 o 
 -11   1   6       17.18       10.55     16.02 o 
  -9   1   6      598.64      641.25     20.02 o 
  -7   1   6     1839.16     1922.40     61.79 o 
  -5   1   6    10559.75    10188.87    121.36 o 
  -3   1   6      807.53      737.19     25.51 o 
  -1   1   6      219.90      249.55     20.36 o 
   1   1   6      891.05      837.37     22.01 o 
   3   1   6        0.59       11.61     13.66 o 
   5   1   6       36.14       30.50     21.83 o 
   7   1   6      618.93      603.51     28.20 o 
   9   1   6      381.31      382.00     28.03 o 
  11   1   6      473.82      506.82     29.91 o 
  13   1   6       96.12      118.47     22.74 o 
  15   1   6       29.71       42.93     17.13 o 
  17   1   6       31.02       39.86     21.79 o 
  19   1   6       83.11       80.10     23.09 o 
  21   1   6       88.32       93.14     20.24 o 
 -26   2   6        7.29       14.30     32.64 o 
 -24   2   6      149.08       88.09     30.97 o 
 -22   2   6       62.68       68.15     31.36 o 
 -20   2   6       13.02        7.79     29.59 o 
 -18   2   6       12.21        4.14     28.30 o 
 -16   2   6      107.87       96.27     21.21 o 
 -14   2   6      177.36      182.12     22.20 o 
 -12   2   6     1030.92     1079.96     25.67 o 
 -10   2   6       54.91       48.27     16.86 o 
  -8   2   6     3683.33     4169.74    202.16 o 
  -6   2   6      368.94      385.89     17.39 o 
  -4   2   6        8.29        1.62     12.76 o 
  -2   2   6       43.77       35.97     21.28 o 
   0   2   6     5330.50     5610.98    109.97 o 
   2   2   6        2.63        9.09     21.93 o 
   4   2   6        1.63       12.63     21.48 o 
   6   2   6      335.68      346.29     24.22 o 
   8   2   6      304.23      333.41     23.85 o 
  10   2   6      105.95      113.56     23.65 o 
  12   2   6       65.46      105.44     30.67 o 
  14   2   6      142.22      169.77     34.92 o 
  16   2   6      206.85      172.64     36.01 o 
  18   2   6        1.37       -1.18     35.01 o 
  20   2   6        3.41       22.64     26.18 o 
 -23   3   6       50.06       67.17     33.24 o 
 -21   3   6        0.19        9.37     31.07 o 
 -19   3   6       12.14       23.77     29.19 o 
 -17   3   6      125.85      148.75     31.07 o 
 -15   3   6      172.06      159.12     23.28 o 
 -13   3   6       48.82       74.37     27.32 o 
 -11   3   6       62.94       59.83     14.20 o 
  -9   3   6       34.83       51.20     14.80 o 
  -7   3   6     1436.61     1517.76     45.02 o 
  -5   3   6     1070.55     1257.22     27.32 o 
  -3   3   6     3915.81     4119.36     86.17 o 
  -1   3   6        5.81        3.31     19.69 o 
   1   3   6       44.02       46.56     21.43 o 
   3   3   6        2.79       16.30     16.52 o 
   5   3   6       89.27       75.58     21.63 o 
   7   3   6       72.25       60.36     21.24 o 
   9   3   6        0.03        1.71     19.47 o 
  11   3   6      755.66      743.13     32.18 o 
  13   3   6      146.84      134.25     35.12 o 
  15   3   6        8.10        2.76     40.83 o 
  17   3   6      164.13      111.84     20.34 o 
 -20   4   6      178.10      189.99     35.41 o 
 -18   4   6       15.09       41.62     29.19 o 
 -16   4   6       98.02       87.59     20.81 o 
 -14   4   6        1.70       12.33     18.84 o 
 -12   4   6       61.39       47.84     17.83 o 
 -10   4   6      100.76      101.64     16.69 o 
  -8   4   6      426.08      444.84     21.87 o 
  -6   4   6      793.58      913.37     36.17 o 
  -4   4   6      301.89      319.62     19.93 o 
  -2   4   6       85.01      111.09     18.96 o 
   0   4   6      121.43      133.43     19.22 o 
   2   4   6      185.19      181.45     17.05 o 
   4   4   6      182.53      159.42     15.80 o 
   6   4   6       24.70       48.64     17.19 o 
   8   4   6       13.57       12.48     14.69 o 
  10   4   6      114.57      115.44     19.55 o 
  12   4   6        5.85       12.41     20.57 o 
  14   4   6       40.33       20.10     17.24 o 
 -13   5   6       79.25      116.04     27.56 o 
 -11   5   6      106.70       76.05     18.24 o 
  -9   5   6       73.69       65.36     19.43 o 
  -7   5   6      336.88      351.00     25.65 o 
  -5   5   6       34.23       27.94     17.80 o 
  -3   5   6        4.84       19.16     22.00 o 
  -1   5   6        4.03        9.15     22.66 o 
   1   5   6       64.75       58.32     18.42 o 
   3   5   6       12.59        1.71     16.03 o 
   5   5   6       60.20       63.46     19.38 o 
   7   5   6        6.14        0.87     16.82 o 
 -27   1   7      180.64      143.38     26.95 o 
 -25   1   7       37.54       47.16     26.25 o 
 -23   1   7      121.24      125.54     25.07 o 
 -21   1   7       46.38       39.24     24.77 o 
 -19   1   7        2.96       -2.80     22.74 o 
 -17   1   7     1309.73     1316.75     38.25 o 
 -15   1   7      406.03      483.32     19.73 o 
 -13   1   7     2417.93     2441.19     69.74 o 
 -11   1   7     2453.99     2717.22     74.16 o 
  -9   1   7       33.86       43.56     13.29 o 
  -7   1   7       25.55       22.29     11.69 o 
  -5   1   7      483.53      468.50     17.74 o 
  -3   1   7      141.13      154.52     15.38 o 
  -1   1   7        5.90       17.54     16.37 o 
   1   1   7       21.35       27.31     12.84 o 
   3   1   7      545.59      568.87     19.63 o 
   5   1   7       90.99       85.77     13.79 o 
   7   1   7      266.67      329.89     18.71 o 
   9   1   7      774.38      823.57     38.82 o 
  11   1   7       15.06       15.89     15.88 o 
  13   1   7       20.54       21.42     18.27 o 
  15   1   7       30.31       36.67     17.42 o 
  17   1   7      242.12      260.86     24.61 o 
  19   1   7        0.00       18.09     22.93 o 
 -26   2   7        2.02        7.99     31.76 o 
 -24   2   7        0.80       13.02     31.95 o 
 -22   2   7       10.96       16.37     29.88 o 
 -20   2   7      496.03      432.72     35.53 o 
 -18   2   7      350.96      337.01     32.47 o 
 -16   2   7      116.12      130.01     21.50 o 
 -14   2   7      388.31      424.43     69.09 o 
 -12   2   7      133.03      145.31     19.61 o 
 -10   2   7      190.97      244.27     16.39 o 
  -8   2   7       24.09       23.29     13.87 o 
  -6   2   7     2066.58     2168.55    167.37 o 
  -4   2   7      163.46      174.86     15.68 o 
  -2   2   7       87.56       89.49     15.51 o 
   0   2   7      114.22       88.33     18.45 o 
   2   2   7        9.39       21.93     20.74 o 
   4   2   7       72.94       71.75     21.69 o 
   6   2   7       15.11       12.01     20.36 o 
   8   2   7      341.91      338.52     20.62 o 
  10   2   7      680.67      662.07     27.83 o 
  12   2   7      133.55      123.11     30.58 o 
  14   2   7      544.84      543.19     41.75 o 
  16   2   7       12.57       27.91     34.72 o 
  18   2   7       20.67       21.75     18.85 o 
 -23   3   7      178.09      200.25     26.44 o 
 -21   3   7        2.96      -10.36     31.07 o 
 -19   3   7       18.85       23.47     29.69 o 
 -17   3   7      102.45       89.37     23.08 o 
 -15   3   7      151.11      150.44     31.07 o 
 -13   3   7        0.98       -4.56     14.52 o 
 -11   3   7      237.98      228.93     15.10 o 
  -9   3   7      686.58      657.90     23.66 o 
  -7   3   7      547.08      515.33     19.88 o 
  -5   3   7      483.82      548.23     24.61 o 
  -3   3   7      159.52      175.23     18.77 o 
  -1   3   7      446.81      462.47     25.17 o 
   1   3   7      169.10      181.39     19.53 o 
   3   3   7       12.72       38.32     21.11 o 
   5   3   7      197.73      189.56     22.99 o 
   7   3   7        1.59        1.21     20.25 o 
   9   3   7        0.74      -12.24     18.47 o 
  11   3   7       54.62       58.29     21.32 o 
  13   3   7       71.62       83.25     33.53 o 
  15   3   7        5.92       -0.49     41.22 o 
  17   3   7        4.14        2.96     42.70 o 
 -20   4   7        6.39       12.03     20.91 o 
 -18   4   7      184.39      138.40     31.76 o 
 -16   4   7        0.98       16.27     18.54 o 
 -14   4   7       80.17       91.14     19.83 o 
 -12   4   7      209.40      195.21     22.45 o 
 -10   4   7     1443.37     1390.34     47.11 o 
  -8   4   7      105.77      110.04     15.98 o 
  -6   4   7       10.56       14.44     16.25 o 
  -4   4   7        0.56        2.41     12.84 o 
  -2   4   7      220.83      247.61     19.42 o 
   0   4   7        1.00        3.51     13.35 o 
   2   4   7       75.25      106.93     22.86 o 
   4   4   7      102.33      107.33     17.75 o 
   6   4   7       39.63        7.33     21.31 o 
   8   4   7        0.73        1.24     15.21 o 
  10   4   7        0.12       11.38     15.45 o 
  12   4   7        5.20       15.10     16.83 o 
 -13   5   7      380.38      386.69     28.87 o 
 -11   5   7        1.38       -0.51     18.09 o 
  -9   5   7       51.22       40.83     19.94 o 
  -7   5   7       16.30       16.01     17.37 o 
  -5   5   7      296.39      311.76     25.72 o 
  -3   5   7        8.58       15.11     17.99 o 
  -1   5   7       25.87       27.34     14.11 o 
   1   5   7      103.84      128.05     19.36 o 
   3   5   7        3.60       10.27     16.76 o 
   5   5   7       20.96       24.68     19.07 o 
   7   5   7        5.31       -0.76     16.62 o 
 -28   0   8        6.48       24.56     41.52 o 
 -26   0   8        0.02      -11.74     30.47 o 
 -24   0   8       71.31       58.88     30.38 o 
 -22   0   8       20.98       24.36     30.08 o 
 -20   0   8     1351.11     1321.09     51.12 o 
 -18   0   8      500.50      502.30     39.49 o 
 -16   0   8     9193.75    10011.41    534.73 o 
 -14   0   8       61.29       84.29     22.53 o 
 -12   0   8        7.37        3.72     18.91 o 
 -10   0   8      280.14      285.50     26.00 o 
  -8   0   8     4195.47     3990.58    249.50 o 
  -6   0   8      333.41      367.75     27.29 o 
  -4   0   8        3.27        1.95     17.11 o 
  -2   0   8     2798.34     2670.73     43.21 o 
   0   0   8    13740.72    14086.16    396.42 o 
   2   0   8      287.90      326.59     25.66 o 
   4   0   8     2149.14     2024.70     48.22 o 
   6   0   8      330.67      330.26     28.92 o 
   8   0   8       54.94       52.08     18.54 o 
  10   0   8        0.18        6.90     18.64 o 
  12   0   8       75.32       67.56     23.28 o 
  14   0   8      892.98      907.71     42.08 o 
  16   0   8       61.85       41.33     31.56 o 
  18   0   8       13.33       24.16     31.56 o 
  20   0   8       20.23       14.79     34.62 o 
 -27   1   8       15.36       25.86     23.03 o 
 -25   1   8        0.28       10.98     25.02 o 
 -23   1   8      125.85      134.37     21.12 o 
 -21   1   8      797.63      876.78     49.92 o 
 -19   1   8      481.45      536.22     32.20 o 
 -17   1   8        5.66       -1.43     14.97 o 
 -15   1   8        4.97        9.51     14.10 o 
 -13   1   8     2468.51     2595.21     51.49 o 
 -11   1   8     2733.17     2779.21     49.50 o 
  -9   1   8      838.84      855.69     25.93 o 
  -7   1   8       97.23      120.37     12.95 o 
  -5   1   8     1413.07     1447.15     23.74 o 
  -3   1   8      195.97      190.20     14.48 o 
  -1   1   8      595.75      599.26     19.65 o 
   1   1   8      586.48      548.17     19.33 o 
   3   1   8     4183.71     4008.32     57.59 o 
   5   1   8      938.58      893.32     22.70 o 
   7   1   8     1588.79     1705.39     26.85 o 
   9   1   8       84.22      105.68     24.46 o 
  11   1   8      248.90      240.79     17.64 o 
  13   1   8       37.81       22.49     17.84 o 
  15   1   8       38.33       24.01     17.07 o 
  17   1   8       41.96       80.15     24.11 o 
  19   1   8        9.44       19.45     19.75 o 
 -26   2   8        5.05       18.05     21.30 o 
 -24   2   8       11.82       12.43     31.26 o 
 -22   2   8       51.86       64.60     30.48 o 
 -20   2   8      477.69      499.52     35.73 o 
 -18   2   8        3.82       20.32     30.38 o 
 -16   2   8      270.58      261.69     25.75 o 
 -14   2   8      386.42      452.20     19.63 o 
 -12   2   8      820.83      770.24     23.70 o 
 -10   2   8       23.90       38.15     15.86 o 
  -8   2   8       80.43      117.54     14.73 o 
  -6   2   8        3.37        9.96     12.59 o 
  -4   2   8     1672.99     1781.79     81.38 o 
  -2   2   8     1461.44     1503.17     33.14 o 
   0   2   8     2921.04     2914.18    134.88 o 
   2   2   8       79.95       66.48     21.73 o 
   4   2   8      435.54      488.20     24.92 o 
   6   2   8     1655.30     1565.98     32.11 o 
   8   2   8      183.03      159.07     22.11 o 
  10   2   8        0.34        5.32     16.49 o 
  12   2   8       24.92        8.38     30.48 o 
  14   2   8        3.49       11.04     21.48 o 
  16   2   8        3.81        7.71     19.04 o 
  18   2   8       54.03       35.63     22.14 o 
 -23   3   8      209.50      187.53     35.22 o 
 -21   3   8       94.20       68.65     30.97 o 
 -19   3   8       11.53       20.32     29.69 o 
 -17   3   8      120.51       93.22     23.28 o 
 -15   3   8      683.11      628.15     28.39 o 
 -13   3   8        3.44        3.50     12.01 o 
 -11   3   8      138.29      120.44     13.51 o 
  -9   3   8       52.40       43.26     12.54 o 
  -7   3   8      287.02      292.89     16.05 o 
  -5   3   8      421.35      435.21     29.57 o 
  -3   3   8       92.91       98.14     22.14 o 
  -1   3   8      209.12      220.37     22.04 o 
   1   3   8       95.48       95.52     21.22 o 
   3   3   8      235.98      280.23     23.81 o 
   5   3   8      328.73      322.28     23.93 o 
   7   3   8      472.40      393.46     41.41 o 
   9   3   8       18.18       25.60     21.08 o 
  11   3   8      625.80      567.78     27.50 o 
  13   3   8        0.66       11.54     39.55 o 
  15   3   8        5.18       -6.80     39.94 o 
 -20   4   8       12.71       55.43     33.83 o 
 -18   4   8       19.82       39.75     21.50 o 
 -16   4   8        6.55        9.96     19.13 o 
 -14   4   8       63.62       73.48     19.04 o 
 -12   4   8      103.94      124.37     16.62 o 
 -10   4   8      493.90      492.30     17.83 o 
  -8   4   8       12.96       23.96     11.92 o 
  -6   4   8       25.90       32.50     14.67 o 
  -4   4   8      127.93      148.60     20.08 o 
  -2   4   8       26.19       29.21     21.61 o 
   0   4   8       90.96      112.19     22.83 o 
   2   4   8      144.67      143.99     22.85 o 
   4   4   8       10.41       11.76     21.09 o 
   6   4   8       11.14       22.77     21.05 o 
   8   4   8       97.94       74.92     23.85 o 
  10   4   8       75.67       74.91     26.20 o 
  12   4   8       28.95       10.73     17.92 o 
 -13   5   8      161.95      127.77     23.72 o 
 -11   5   8        0.39       -0.75     16.28 o 
  -9   5   8        5.13        4.84     18.84 o 
  -7   5   8        2.26       -6.32     23.29 o 
  -5   5   8       27.29       17.16     18.86 o 
  -3   5   8       75.04       69.30     18.48 o 
  -1   5   8       22.11       33.59     18.76 o 
   1   5   8       10.74       11.39     18.97 o 
   3   5   8       11.83       29.15     17.06 o 
   5   5   8       60.72       57.95     19.52 o 
 -27   1   9        2.82       20.37     27.84 o 
 -25   1   9       84.63       68.93     26.70 o 
 -23   1   9      553.48      519.08     30.81 o 
 -21   1   9        0.89       -8.68     19.27 o 
 -19   1   9      160.75      217.31     19.15 o 
 -17   1   9      247.58      258.96     17.01 o 
 -15   1   9      262.80      262.62     16.06 o 
 -13   1   9       15.86       10.41     14.22 o 
 -11   1   9      168.35      142.37     16.16 o 
  -9   1   9      363.54      425.62     18.27 o 
  -7   1   9      367.39      372.41     15.26 o 
  -5   1   9     1052.32     1089.01     31.16 o 
  -3   1   9      883.42      878.93     18.80 o 
  -1   1   9      951.12     1009.75     23.19 o 
   1   1   9     3858.74     4036.55     89.99 o 
   3   1   9     2179.45     2221.19     31.02 o 
   5   1   9      168.58      197.63     14.55 o 
   7   1   9      180.36      202.38     15.69 o 
   9   1   9      102.07      123.92     17.12 o 
  11   1   9      341.77      316.60     21.04 o 
  13   1   9      127.26      116.69     18.34 o 
  15   1   9      118.35      121.95     18.79 o 
  17   1   9      247.07      224.79     25.85 o 
 -26   2   9      332.13      314.55     29.50 o 
 -24   2   9      176.71      188.81     34.33 o 
 -22   2   9        3.17        8.68     21.60 o 
 -20   2   9      212.10      206.09     34.04 o 
 -18   2   9      533.74      498.30     22.22 o 
 -16   2   9        8.33       10.93     18.53 o 
 -14   2   9       43.72       40.10     14.63 o 
 -12   2   9        3.25        7.76     14.46 o 
 -10   2   9        0.00        1.12     15.66 o 
  -8   2   9        2.07        9.34     13.52 o 
  -6   2   9      158.14      134.50     12.54 o 
  -4   2   9       21.36       14.03     12.06 o 
  -2   2   9      112.40      102.52     13.31 o 
   0   2   9        0.68        7.80     11.99 o 
   2   2   9       16.11       33.49     12.81 o 
   4   2   9     2263.14     2377.95     30.91 o 
   6   2   9       23.87       33.80     14.08 o 
   8   2   9      546.63      496.02     18.18 o 
  10   2   9        4.28        3.30     15.95 o 
  12   2   9      126.24      109.92     22.14 o 
  14   2   9      117.38      121.96     24.26 o 
  16   2   9        0.15       -0.09     20.15 o 
 -23   3   9        4.54       14.60     34.02 o 
 -21   3   9       64.37       63.52     31.46 o 
 -19   3   9        1.58       13.02     30.77 o 
 -17   3   9       27.99       78.21     29.69 o 
 -15   3   9      159.52      154.49     17.97 o 
 -13   3   9      715.37      783.94     38.87 o 
 -11   3   9      227.10      168.42     15.45 o 
  -9   3   9       22.00       54.60     15.62 o 
  -7   3   9      589.82      569.08     17.89 o 
  -5   3   9        0.07        8.90     15.80 o 
  -3   3   9        6.52       13.71     16.25 o 
  -1   3   9      209.70      233.56     22.30 o 
   1   3   9      473.04      489.83     25.24 o 
   3   3   9       78.35      121.23     18.64 o 
   5   3   9       15.12       19.69     21.55 o 
   7   3   9      218.98      219.10     20.82 o 
   9   3   9       49.96       34.22     21.95 o 
  11   3   9        3.14       -0.64     23.00 o 
  13   3   9        0.71        4.64     32.15 o 
  15   3   9        1.69        7.49     17.93 o 
 -20   4   9        0.19       -5.82     33.53 o 
 -18   4   9        3.17       -1.18     19.82 o 
 -16   4   9      188.54      176.68     21.60 o 
 -14   4   9       12.69       16.16     13.74 o 
 -12   4   9        7.72       16.29     12.03 o 
 -10   4   9       33.92       39.02     16.11 o 
  -8   4   9       11.82       11.32     14.63 o 
  -6   4   9      571.79      529.60     35.07 o 
  -4   4   9      551.62      558.83     66.04 o 
  -2   4   9      110.46      142.12     22.16 o 
   0   4   9        3.63       19.72     17.70 o 
   2   4   9       99.45       91.18     24.76 o 
   4   4   9      207.75      168.40     19.47 o 
   6   4   9       73.60       68.47     23.27 o 
   8   4   9      105.16      125.30     24.36 o 
  10   4   9        1.68        4.37     23.52 o 
 -13   5   9        4.48       12.46     16.82 o 
 -11   5   9        2.85       16.10     17.64 o 
  -9   5   9       23.16       26.16     15.56 o 
  -7   5   9       15.64       17.34     15.13 o 
  -5   5   9      302.42      301.65     17.44 o 
  -3   5   9      202.18      204.00     19.78 o 
  -1   5   9        3.27        6.35     13.82 o 
   1   5   9      396.39      346.79     23.60 o 
   3   5   9        8.78        6.93     16.47 o 
   5   5   9       31.70       13.67     23.96 o 
 -28   0  10      101.31       79.11     37.19 o 
 -26   0  10       39.92       31.46     34.91 o 
 -24   0  10      359.96      319.32     35.82 o 
 -22   0  10      152.79      159.41     32.95 o 
 -20   0  10      174.26      210.35     23.00 o 
 -18   0  10        0.59        9.27     21.06 o 
 -16   0  10      258.57      270.13     20.98 o 
 -14   0  10       16.46        9.79     21.30 o 
 -12   0  10      658.01      682.48     29.02 o 
 -10   0  10     5561.22     5475.40    356.89 o 
  -8   0  10     1902.68     1815.70     97.11 o 
  -6   0  10    11460.99    12274.18    190.73 o 
  -4   0  10     2155.90     2146.70     73.38 o 
  -2   0  10    17774.71    17899.28    786.47 o 
   0   0  10     1471.78     1483.64     31.99 o 
   2   0  10        1.17        2.74     11.94 o 
   4   0  10      826.33      879.76     32.91 o 
   6   0  10       76.80       56.22     19.43 o 
   8   0  10      368.34      362.70     31.38 o 
  10   0  10     1845.09     1933.40     53.04 o 
  12   0  10      137.63      157.53     23.87 o 
  14   0  10     2608.84     2811.70     74.67 o 
  16   0  10       86.35       63.82     32.15 o 
  18   0  10        8.95      -23.97     34.42 o 
 -27   1  10      245.32      224.23     30.63 o 
 -25   1  10       20.82       17.77     26.22 o 
 -23   1  10      269.49      263.69     27.71 o 
 -21   1  10        8.77       10.94     25.09 o 
 -19   1  10      211.73      220.54     17.88 o 
 -17   1  10      274.59      268.93     16.24 o 
 -15   1  10        3.77       18.31     15.51 o 
 -13   1  10      324.42      344.62     16.86 o 
 -11   1  10     3217.69     3136.61     62.03 o 
  -9   1  10       13.52       13.64     12.16 o 
  -7   1  10     1827.28     1777.14     55.95 o 
  -5   1  10     3124.60     2928.03     83.59 o 
  -3   1  10     1186.95     1211.09     37.54 o 
  -1   1  10       46.42       46.34     12.22 o 
   1   1  10      953.80     1043.00     21.41 o 
   3   1  10       96.65       99.49     14.74 o 
   5   1  10      199.18      216.26     15.83 o 
   7   1  10      248.49      251.97     15.65 o 
   9   1  10      306.37      308.37     23.76 o 
  11   1  10        1.20        8.97     18.18 o 
  13   1  10      194.69      237.79     23.46 o 
  15   1  10      103.64      103.99     23.46 o 
  17   1  10      471.72      455.92     24.59 o 
 -26   2  10      208.56      165.93     27.23 o 
 -24   2  10       70.17       58.00     32.75 o 
 -22   2  10       34.71       64.11     32.45 o 
 -20   2  10       19.82       38.96     22.68 o 
 -18   2  10      387.77      399.26     25.36 o 
 -16   2  10      593.01      543.03     22.29 o 
 -14   2  10        0.52       18.75     14.34 o 
 -12   2  10        2.26       25.10     17.13 o 
 -10   2  10       43.53       39.14     12.84 o 
  -8   2  10     2279.45     2081.39    104.52 o 
  -6   2  10       49.15       70.29     14.46 o 
  -4   2  10      546.62      555.44     21.19 o 
  -2   2  10     1625.83     1744.53     89.28 o 
   0   2  10      308.14      329.02     23.70 o 
   2   2  10        0.02        7.05     14.12 o 
   4   2  10        0.66       10.53     14.11 o 
   6   2  10      340.51      301.80     24.40 o 
   8   2  10      194.98      206.80     22.58 o 
  10   2  10       12.34       28.47     17.70 o 
  12   2  10       64.45       86.36     19.34 o 
  14   2  10       17.68       14.47     24.07 o 
  16   2  10      470.61      531.54     30.13 o 
 -23   3  10        5.70       15.78     22.78 o 
 -21   3  10       93.22       92.82     32.35 o 
 -19   3  10       40.20       14.40     22.59 o 
 -17   3  10        9.81       28.54     19.43 o 
 -15   3  10       11.38       24.71     13.94 o 
 -13   3  10      170.92      168.62     15.32 o 
 -11   3  10      311.96      287.04     15.94 o 
  -9   3  10      679.81      556.15     19.83 o 
  -7   3  10      220.88      184.24     17.21 o 
  -5   3  10       56.20       59.04     13.76 o 
  -3   3  10        3.49        5.49     14.47 o 
  -1   3  10      163.52      164.58     15.86 o 
   1   3  10      792.12      789.63     29.19 o 
   3   3  10      106.91      128.89     23.64 o 
   5   3  10       39.31       41.23     21.62 o 
   7   3  10        0.73       -3.09     16.60 o 
   9   3  10      297.10      311.43     24.71 o 
  11   3  10      114.68       98.85     18.82 o 
  13   3  10       91.92       87.83     22.66 o 
 -20   4  10       39.57       52.77     21.80 o 
 -18   4  10       51.45       -6.31     29.79 o 
 -16   4  10        0.56       25.64     19.33 o 
 -14   4  10      133.21      142.96     17.48 o 
 -12   4  10       45.84       46.72     13.47 o 
 -10   4  10      570.72      604.43     34.25 o 
  -8   4  10        2.73        5.20     12.84 o 
  -6   4  10       72.00       86.28     13.27 o 
  -4   4  10        2.13        0.51     17.14 o 
  -2   4  10       82.86      115.18     22.20 o 
   0   4  10       37.20       55.39     18.65 o 
   2   4  10       34.74       22.81     21.62 o 
   4   4  10      128.27      123.24     22.72 o 
   6   4  10      116.64      115.81     25.20 o 
   8   4  10        0.01       14.45     23.19 o 
  10   4  10       66.00       86.49     24.72 o 
 -13   5  10       49.53       34.41     17.89 o 
 -11   5  10       10.01       12.29     13.87 o 
  -9   5  10       62.75       86.08     17.14 o 
  -7   5  10      486.30      451.42     19.35 o 
  -5   5  10        5.72       11.05     14.78 o 
  -3   5  10      144.59      158.55     30.61 o 
  -1   5  10      161.29      164.99     20.31 o 
   1   5  10       34.81       15.32     14.62 o 
   3   5  10        8.54       23.63     19.70 o 
 -27   1  11       26.61       26.62     26.65 o 
 -25   1  11       17.67       20.90     26.54 o 
 -23   1  11        0.20       -3.77     25.04 o 
 -21   1  11       37.72       47.34     16.97 o 
 -19   1  11      109.96      101.25     16.11 o 
 -17   1  11       32.69       20.98     15.18 o 
 -15   1  11      288.08      303.73     15.75 o 
 -13   1  11       13.57       17.43     14.30 o 
 -11   1  11      346.05      369.27     21.11 o 
  -9   1  11     2681.90     2653.24     51.62 o 
  -7   1  11      895.34      900.61     28.49 o 
  -5   1  11     6913.80     6922.10    134.02 o 
  -3   1  11      303.38      322.16     15.26 o 
  -1   1  11      139.78      138.17     16.99 o 
   1   1  11     1247.30     1215.04     23.77 o 
   3   1  11       17.07       38.04     13.90 o 
   5   1  11      474.39      470.08     43.04 o 
   7   1  11     1415.67     1468.41     33.61 o 
   9   1  11       27.47       45.28     18.10 o 
  11   1  11     1618.05     1584.28     48.55 o 
  13   1  11      210.05      223.12     24.40 o 
  15   1  11      233.98      219.45     22.36 o 
 -26   2  11        0.02        5.92     22.09 o 
 -24   2  11       45.88       72.20     32.55 o 
 -22   2  11      185.03      201.64     33.44 o 
 -20   2  11       75.61       58.50     21.44 o 
 -18   2  11        0.01       14.06     18.71 o 
 -16   2  11      428.95      412.80     19.36 o 
 -14   2  11        0.26        2.36     16.64 o 
 -12   2  11     1910.47     1902.77     32.65 o 
 -10   2  11       35.56       31.15     14.58 o 
  -8   2  11       90.20      107.12     15.14 o 
  -6   2  11      506.15      527.58     17.98 o 
  -4   2  11       58.65       71.20     14.71 o 
  -2   2  11      214.52      221.25     15.60 o 
   0   2  11       24.72       28.57     16.78 o 
   2   2  11        0.40       -6.65     13.93 o 
   4   2  11      401.69      379.99     18.96 o 
   6   2  11     1136.56     1067.78     22.52 o 
   8   2  11       65.01       82.23     14.21 o 
  10   2  11       13.66       21.84     20.98 o 
  12   2  11       72.53       81.86     19.36 o 
  14   2  11      280.86      279.80     23.93 o 
 -23   3  11       23.41        8.48     25.25 o 
 -21   3  11       52.54       33.93     32.55 o 
 -19   3  11        9.10       24.65     17.29 o 
 -17   3  11      418.30      363.81     21.57 o 
 -15   3  11      224.66      211.24     15.00 o 
 -13   3  11      679.70      673.46     37.69 o 
 -11   3  11       75.01       87.82     14.27 o 
  -9   3  11        4.26       18.78     16.28 o 
  -7   3  11       61.79       73.36     16.57 o 
  -5   3  11       37.28       55.12     14.69 o 
  -3   3  11       76.79       83.93     13.66 o 
  -1   3  11        0.00       -0.48     17.20 o 
   1   3  11      353.87      342.91     20.10 o 
   3   3  11      767.61      789.11     23.98 o 
   5   3  11       29.52       11.61     14.07 o 
   7   3  11       12.45       21.42     12.46 o 
   9   3  11        4.04       22.82     17.33 o 
  11   3  11       48.81       46.65     15.60 o 
  13   3  11        4.26       30.45     19.49 o 
 -20   4  11        0.92       -1.28     32.64 o 
 -18   4  11       11.80        3.16     29.29 o 
 -16   4  11        6.84        6.19     17.51 o 
 -14   4  11       73.60       78.37     14.44 o 
 -12   4  11      579.53      581.14     21.71 o 
 -10   4  11     1105.78     1023.09     39.99 o 
  -8   4  11      117.92      127.87     28.24 o 
  -6   4  11      118.26      119.62     17.55 o 
  -4   4  11      318.05      288.93     17.08 o 
  -2   4  11      300.91      292.41     23.34 o 
   0   4  11        0.21        3.05     13.17 o 
   2   4  11       45.69       41.10     13.63 o 
   4   4  11       93.92      125.52     23.68 o 
   6   4  11      508.39      505.76     25.51 o 
   8   4  11      181.67      215.74     18.26 o 
 -11   5  11       50.05       39.68     13.96 o 
  -9   5  11      276.41      270.96     18.44 o 
  -7   5  11        0.41        2.21     14.66 o 
  -5   5  11      397.04      406.17     32.00 o 
  -3   5  11       13.46       17.62     16.22 o 
  -1   5  11       16.54       19.70     14.48 o 
   1   5  11        7.75        2.06     16.64 o 
 -28   0  12       72.60       68.25     37.28 o 
 -26   0  12       22.32       45.17     34.81 o 
 -24   0  12      136.86      159.70     33.64 o 
 -22   0  12       40.13       45.08     21.11 o 
 -20   0  12       34.83       25.39     20.36 o 
 -18   0  12        8.04        9.68     21.37 o 
 -16   0  12      354.07      377.66     44.36 o 
 -14   0  12       13.56        3.79     20.70 o 
 -12   0  12       42.99       29.59     20.49 o 
 -10   0  12     2762.58     2786.03     59.44 o 
  -8   0  12     3615.71     4298.50    310.61 o 
  -6   0  12      256.10      242.80     22.17 o 
  -4   0  12     3680.82     3544.80     82.29 o 
  -2   0  12     1501.44     1511.24     98.30 o 
   0   0  12      179.03      186.37     17.28 o 
   2   0  12       23.26       25.07     14.94 o 
   4   0  12     2700.30     2817.69     58.91 o 
   6   0  12      841.85      865.33     32.01 o 
   8   0  12     6960.18     6996.64    128.41 o 
  10   0  12      505.33      486.32     36.52 o 
  12   0  12      666.17      740.53     41.27 o 
  14   0  12      545.14      483.83     39.28 o 
  16   0  12      174.11      150.04     35.71 o 
 -27   1  12       33.17       41.33     26.34 o 
 -25   1  12       38.27       38.26     20.12 o 
 -23   1  12        4.38       20.44     18.52 o 
 -21   1  12      327.28      349.44     17.04 o 
 -19   1  12       31.10       42.74     15.17 o 
 -17   1  12       75.63       82.42     14.97 o 
 -15   1  12      254.16      251.97     16.17 o 
 -13   1  12      308.91      283.13     16.50 o 
 -11   1  12        6.76       20.25     13.14 o 
  -9   1  12      513.63      585.21     19.01 o 
  -7   1  12      600.35      634.91     15.91 o 
  -5   1  12      831.65      734.94     17.09 o 
  -3   1  12        1.99       -1.99     11.16 o 
  -1   1  12      241.62      232.11     15.05 o 
   1   1  12      686.13      632.38     34.02 o 
   3   1  12     2594.95     2612.08     36.94 o 
   5   1  12     1532.24     1513.69     24.56 o 
   7   1  12       65.29       83.55     18.01 o 
   9   1  12      208.83      219.63     20.67 o 
  11   1  12     1595.27     1734.69     73.56 o 
  13   1  12      101.02      122.65     19.67 o 
  15   1  12        4.07        1.45     18.75 o 
 -26   2  12        5.87       27.12     25.94 o 
 -24   2  12       30.61       21.80     32.55 o 
 -22   2  12      313.59      356.83     21.98 o 
 -20   2  12      436.10      435.71     20.74 o 
 -18   2  12      149.56      141.61     20.15 o 
 -16   2  12       35.58       47.27     15.70 o 
 -14   2  12      270.98      325.38     19.16 o 
 -12   2  12     1213.49     1166.23     44.49 o 
 -10   2  12       62.71       72.67     13.68 o 
  -8   2  12      825.32      855.70     27.89 o 
  -6   2  12       10.52        7.97     12.32 o 
  -4   2  12       12.16       18.79     12.64 o 
  -2   2  12       26.28       32.68     14.86 o 
   0   2  12      251.89      250.34     13.65 o 
   2   2  12     1040.30     1108.52     23.44 o 
   4   2  12      289.35      312.89     25.49 o 
   6   2  12      870.85      855.81     42.45 o 
   8   2  12        9.35        0.20     16.97 o 
  10   2  12      137.68      147.49     19.69 o 
  12   2  12       20.55       41.02     24.92 o 
  14   2  12       16.74       15.25     30.92 o 
 -23   3  12        6.28       -6.61     25.74 o 
 -21   3  12       99.01       89.61     19.69 o 
 -19   3  12      664.49      640.01     45.71 o 
 -17   3  12        1.29        3.28     17.32 o 
 -15   3  12     2774.02     2453.93    129.98 o 
 -13   3  12      104.03      111.77     16.63 o 
 -11   3  12      204.90      166.28     14.60 o 
  -9   3  12       91.21       95.27     13.34 o 
  -7   3  12        7.21       10.54     13.09 o 
  -5   3  12      333.05      355.72     22.00 o 
  -3   3  12      147.90      152.78     13.84 o 
  -1   3  12       42.54       40.44     18.20 o 
   1   3  12     1622.99     1610.61     90.00 o 
   3   3  12      144.53      157.18     18.23 o 
   5   3  12       57.90       39.14     12.82 o 
   7   3  12       76.83       71.83     13.32 o 
   9   3  12       46.78       64.16     15.58 o 
  11   3  12        0.99       11.07     15.63 o 
 -20   4  12       16.93       24.85     32.35 o 
 -18   4  12       81.79       55.00     26.98 o 
 -16   4  12      366.81      345.57     16.41 o 
 -14   4  12       45.44       39.78     16.38 o 
 -12   4  12      115.17       86.80     16.88 o 
 -10   4  12       94.33      104.21     15.77 o 
  -8   4  12      234.55      233.69     38.63 o 
  -6   4  12        7.37        0.04     15.14 o 
  -4   4  12        0.35       16.01     17.23 o 
  -2   4  12       37.96       38.19     15.67 o 
   0   4  12      331.79      352.61     21.97 o 
   2   4  12        1.01       -0.83     13.69 o 
   4   4  12      332.16      343.17     21.22 o 
   6   4  12       51.43       75.10     19.00 o 
   8   4  12       21.12       36.89     33.43 o 
 -11   5  12        5.23       18.39     16.17 o 
  -9   5  12       97.69       93.96     17.62 o 
  -7   5  12      184.42      198.77     16.49 o 
  -5   5  12       66.92       66.38     17.00 o 
  -3   5  12        5.52        9.26     13.46 o 
  -1   5  12       17.58       29.51     23.88 o 
 -27   1  13        0.07       12.36     26.62 o 
 -25   1  13      461.21      454.08     30.39 o 
 -23   1  13      161.21      171.58     16.37 o 
 -21   1  13      135.22      142.12     16.56 o 
 -19   1  13       15.81       15.33     13.88 o 
 -17   1  13        2.38        0.65     14.96 o 
 -15   1  13       91.52       99.02     15.01 o 
 -13   1  13      909.32      959.64     34.55 o 
 -11   1  13      528.25      610.83     16.26 o 
  -9   1  13       97.78       91.09     12.11 o 
  -7   1  13     1503.48     1443.51     34.90 o 
  -5   1  13       81.78       89.10     11.93 o 
  -3   1  13      141.52      184.21     12.13 o 
  -1   1  13       34.84       42.76     16.50 o 
   1   1  13     1804.03     1841.02     26.00 o 
   3   1  13      409.06      364.67     18.38 o 
   5   1  13      723.15      727.57     37.39 o 
   7   1  13      706.50      745.35     25.11 o 
   9   1  13       86.30      125.33     21.79 o 
  11   1  13      101.62      129.34     23.60 o 
  13   1  13       21.98       33.65     24.02 o 
 -26   2  13        0.45        8.19     24.26 o 
 -24   2  13        9.03       29.78     25.05 o 
 -22   2  13      305.51      306.95     41.59 o 
 -20   2  13      243.68      223.49     20.84 o 
 -18   2  13     2603.07     2609.59     42.34 o 
 -16   2  13       11.91       22.41     13.70 o 
 -14   2  13       76.80       69.61     16.93 o 
 -12   2  13      925.93      924.78     22.14 o 
 -10   2  13      391.91      343.77     28.24 o 
  -8   2  13      121.99      111.79     17.69 o 
  -6   2  13      460.53      447.82     23.79 o 
  -4   2  13       90.38      105.53     15.11 o 
  -2   2  13     3828.13     3940.85     63.50 o 
   0   2  13      118.52      139.93     15.08 o 
   2   2  13     1633.13     1649.49     23.84 o 
   4   2  13      215.97      189.62     15.90 o 
   6   2  13       29.65       33.85     14.36 o 
   8   2  13      272.01      268.77     19.20 o 
  10   2  13       75.84       86.11     23.55 o 
  12   2  13        9.48      -15.29     23.86 o 
 -23   3  13        0.69        0.39     37.38 o 
 -21   3  13       66.50       62.25     27.86 o 
 -19   3  13      239.30      222.87     24.03 o 
 -17   3  13      256.22      293.45     16.67 o 
 -15   3  13       33.53       36.52     14.08 o 
 -13   3  13      177.31      175.39     14.83 o 
 -11   3  13      135.28      136.37     16.17 o 
  -9   3  13       12.13       25.88     16.98 o 
  -7   3  13        0.62        6.93     12.69 o 
  -5   3  13        1.44       33.59     17.51 o 
  -3   3  13     1097.80     1258.02     52.49 o 
  -1   3  13       77.36       85.32     15.03 o 
   1   3  13      626.88      646.00     19.11 o 
   3   3  13        0.77       20.21     12.75 o 
   5   3  13      265.29      260.16     24.34 o 
   7   3  13       89.28       87.55     15.81 o 
   9   3  13        0.00       14.35     15.34 o 
 -18   4  13       69.21       62.97     17.95 o 
 -16   4  13        7.18       -2.95     15.26 o 
 -14   4  13       23.41       22.35     16.64 o 
 -12   4  13       20.54       22.06     13.23 o 
 -10   4  13      140.13      150.36     15.54 o 
  -8   4  13      323.78      367.34     20.86 o 
  -6   4  13      152.45      164.01     17.78 o 
  -4   4  13        0.00       11.38     15.79 o 
  -2   4  13      521.17      514.13     19.78 o 
   0   4  13      614.87      673.30     39.87 o 
   2   4  13      803.94      877.85     34.71 o 
   4   4  13       76.18       82.06     17.75 o 
   6   4  13      206.82      184.33     18.49 o 
  -9   5  13        7.81       -0.39     34.62 o 
  -7   5  13       22.94       40.29     20.41 o 
  -5   5  13        1.76      -22.29     34.12 o 
 -28   0  14      801.84      799.52     51.93 o 
 -26   0  14        0.43       -1.48     34.91 o 
 -24   0  14       39.82       67.42     18.17 o 
 -22   0  14      216.87      233.54     22.88 o 
 -20   0  14       11.02       25.45     20.27 o 
 -18   0  14       87.17      123.11     19.39 o 
 -16   0  14     1358.36     1331.74     85.54 o 
 -14   0  14       63.27       62.30     20.78 o 
 -12   0  14      847.21      869.24     29.34 o 
 -10   0  14      121.41      156.59     22.53 o 
  -8   0  14      530.31      595.06     22.75 o 
  -6   0  14      942.57      913.09     39.14 o 
  -4   0  14        2.73       -5.09     16.24 o 
  -2   0  14       30.42       11.57     16.72 o 
   0   0  14     1166.30     1107.09     49.38 o 
   2   0  14      124.31      112.57     14.05 o 
   4   0  14     1979.64     1928.67     45.14 o 
   6   0  14      297.65      288.32     31.77 o 
   8   0  14      284.99      307.15     31.97 o 
  10   0  14      349.90      322.57     34.73 o 
  12   0  14        2.99       11.34     33.83 o 
  14   0  14        7.43       31.76     24.75 o 
 -27   1  14       32.16       32.37     25.28 o 
 -25   1  14       63.47       71.80     16.39 o 
 -23   1  14      588.20      608.35     26.00 o 
 -21   1  14      684.50      730.40     19.32 o 
 -19   1  14        7.67        6.34     14.64 o 
 -17   1  14      101.37      112.22     14.41 o 
 -15   1  14      220.48      225.39     14.88 o 
 -13   1  14      223.59      255.99     14.57 o 
 -11   1  14       18.93       21.93     11.70 o 
  -9   1  14       30.54       30.99     10.52 o 
  -7   1  14      253.75      242.30     15.88 o 
  -5   1  14      430.02      389.82     16.65 o 
  -3   1  14        0.47        5.02     12.37 o 
  -1   1  14     1977.49     1978.75     50.39 o 
   1   1  14      122.66      120.61     16.88 o 
   3   1  14      630.10      648.69     16.41 o 
   5   1  14     1049.80     1037.97     20.94 o 
   7   1  14       50.95       47.81     18.36 o 
   9   1  14       73.71       84.24     19.62 o 
  11   1  14        0.29       15.55     15.72 o 
  13   1  14       50.17       43.77     20.14 o 
 -26   2  14       73.08       58.78     34.72 o 
 -24   2  14       90.87       65.75     19.14 o 
 -22   2  14       47.78       50.76     17.48 o 
 -20   2  14        0.04        3.14     16.06 o 
 -18   2  14       49.45       49.57     18.80 o 
 -16   2  14       96.99       96.46     18.04 o 
 -14   2  14      141.54      146.28     17.59 o 
 -12   2  14       64.30       65.10     14.70 o 
 -10   2  14      630.77      569.34     27.21 o 
  -8   2  14     1747.88     1707.59     82.13 o 
  -6   2  14        1.63        2.88     14.25 o 
  -4   2  14      119.55      114.09     13.89 o 
  -2   2  14      772.62      777.73     21.48 o 
   0   2  14     2931.05     2929.74     73.54 o 
   2   2  14       28.65       39.74     17.56 o 
   4   2  14      141.28      168.12     17.06 o 
   6   2  14       48.13       51.35     14.24 o 
   8   2  14       13.91       12.97     12.81 o 
  10   2  14        8.77       15.48     17.67 o 
  12   2  14        9.36       27.28     32.05 o 
 -23   3  14       40.46       53.92     25.19 o 
 -21   3  14      367.11      332.49     21.57 o 
 -19   3  14       10.33       13.55     15.53 o 
 -17   3  14       14.63       20.63     15.48 o 
 -15   3  14       28.40       18.50     14.22 o 
 -13   3  14       18.13       11.13     15.11 o 
 -11   3  14        0.04        3.25     15.08 o 
  -9   3  14      963.75      978.93     57.81 o 
  -7   3  14       27.51       26.55     13.04 o 
  -5   3  14     5120.16     5352.71    152.32 o 
  -3   3  14     1451.68     1401.89     44.16 o 
  -1   3  14     1808.81     1889.77     26.26 o 
   1   3  14      681.56      732.69     20.16 o 
   3   3  14       24.47       18.01     13.63 o 
   5   3  14        8.04       10.25     15.75 o 
   7   3  14        0.45       18.16     14.61 o 
   9   3  14        1.99        1.75     16.64 o 
 -18   4  14        0.04       -1.44     14.34 o 
 -16   4  14        0.51        7.22     14.43 o 
 -14   4  14        0.18        2.69     15.00 o 
 -12   4  14      122.28      139.45     16.90 o 
 -10   4  14       38.23       50.93     16.05 o 
  -8   4  14      534.40      552.68     22.25 o 
  -6   4  14      169.00      163.81     18.71 o 
  -4   4  14       62.32       64.72     16.25 o 
  -2   4  14      967.00     1012.17     64.82 o 
   0   4  14      105.80      127.51     15.99 o 
   2   4  14        3.31        7.30     16.17 o 
   4   4  14      332.26      347.07     20.05 o 
 -27   1  15       75.98       63.48     26.05 o 
 -25   1  15       17.48       31.49     15.52 o 
 -23   1  15       81.60       83.02     16.99 o 
 -21   1  15       47.14       49.37     13.18 o 
 -19   1  15        3.04       14.72     14.84 o 
 -17   1  15        6.25        6.05     13.33 o 
 -15   1  15      716.28      761.09     29.66 o 
 -13   1  15       15.57        9.71     10.85 o 
 -11   1  15     5385.51     5534.01    147.24 o 
  -9   1  15        1.50       16.72     10.89 o 
  -7   1  15      666.46      652.59     18.06 o 
  -5   1  15      545.57      554.82     16.41 o 
  -3   1  15      253.27      237.22     12.02 o 
  -1   1  15      154.92      157.09     13.45 o 
   1   1  15     1476.74     1493.39     31.50 o 
   3   1  15        0.68       -1.63     13.70 o 
   5   1  15       72.19       59.13     12.50 o 
   7   1  15       77.83       86.78     22.00 o 
   9   1  15       62.83       56.46     19.00 o 
  11   1  15        9.73       30.33     24.41 o 
 -24   2  15      229.01      197.60     21.97 o 
 -22   2  15       10.71       32.16     16.38 o 
 -20   2  15        0.00       11.45     14.54 o 
 -18   2  15        3.53       11.70     14.18 o 
 -16   2  15        1.65       10.40     12.64 o 
 -14   2  15       69.34       55.32     15.86 o 
 -12   2  15      677.24      644.57     29.26 o 
 -10   2  15       25.35       31.36     17.27 o 
  -8   2  15     1442.92     1536.27     88.74 o 
  -6   2  15     5315.53     5446.51    278.18 o 
  -4   2  15     3486.63     3657.98    176.37 o 
  -2   2  15      978.08     1018.26     37.08 o 
   0   2  15       31.61       23.73     15.21 o 
   2   2  15      135.76      119.22     15.67 o 
   4   2  15       34.39       47.03     14.22 o 
   6   2  15       50.24       54.36     17.49 o 
   8   2  15       51.04       87.22     18.11 o 
  10   2  15       17.59       28.49     23.87 o 
 -23   3  15       45.89       35.89     20.61 o 
 -21   3  15        5.97       17.56     20.33 o 
 -19   3  15        1.81       -5.37     19.37 o 
 -17   3  15       26.22       26.46     16.85 o 
 -15   3  15        2.15        7.17     17.21 o 
 -13   3  15        0.09       -1.16     13.33 o 
 -11   3  15      485.53      487.54     17.41 o 
  -9   3  15       44.66       53.78     15.46 o 
  -7   3  15       42.81       54.59     15.61 o 
  -5   3  15     1520.63     1531.02     68.10 o 
  -3   3  15       54.67       50.63     14.81 o 
  -1   3  15      137.37      166.94     16.12 o 
   1   3  15      284.69      263.63     15.68 o 
   3   3  15        0.01        8.90     17.80 o 
   5   3  15        4.25       -3.90     17.53 o 
   7   3  15       74.78       75.80     18.75 o 
 -18   4  15        6.03       22.73     18.92 o 
 -16   4  15        3.46       -9.59     19.24 o 
 -14   4  15       68.16       62.44     16.05 o 
 -12   4  15       57.63       63.85     16.46 o 
 -10   4  15      783.35      755.19     22.24 o 
  -8   4  15       67.44       30.99     19.16 o 
  -6   4  15       55.30       63.88     21.17 o 
  -4   4  15       42.51       33.24     15.19 o 
  -2   4  15       11.95       14.57     13.70 o 
   0   4  15      129.89      123.32     19.66 o 
   2   4  15       10.02        7.18     19.28 o 
 -26   0  16       55.71       43.51     19.11 o 
 -24   0  16       77.70       75.77     23.89 o 
 -22   0  16      111.23      112.52     22.46 o 
 -20   0  16        1.59       10.01     20.78 o 
 -18   0  16     2727.09     3133.04    246.40 o 
 -16   0  16     6970.76     7017.22    236.77 o 
 -14   0  16     6270.65     6324.05    103.14 o 
 -12   0  16      740.25      768.48     27.80 o 
 -10   0  16      252.37      272.12     20.03 o 
  -8   0  16      239.84      259.15     22.28 o 
  -6   0  16        0.07       10.69     14.26 o 
  -4   0  16     1359.66     1292.55     26.74 o 
  -2   0  16     1100.68     1111.34     27.35 o 
   0   0  16        3.53        7.44     18.27 o 
   2   0  16      402.33      397.33     20.96 o 
   4   0  16        7.24       -5.62     21.99 o 
   6   0  16     1011.25      919.14     35.26 o 
   8   0  16      149.49      191.66     34.53 o 
  10   0  16        7.21        7.59     22.58 o 
 -27   1  16       63.64       63.85     20.50 o 
 -25   1  16       11.33       28.11     17.31 o 
 -23   1  16       15.54       30.96     14.74 o 
 -21   1  16      591.22      658.46     18.13 o 
 -19   1  16      126.86      132.04     13.42 o 
 -17   1  16        0.02        4.20     15.04 o 
 -15   1  16     1474.61     1482.94     47.89 o 
 -13   1  16     1850.79     1952.20     66.36 o 
 -11   1  16      963.46      901.40     25.31 o 
  -9   1  16     4274.77     4147.57    136.25 o 
  -7   1  16      137.73      132.47     12.48 o 
  -5   1  16       18.44       25.49     11.48 o 
  -3   1  16        9.57       15.62     12.38 o 
  -1   1  16        5.33       -0.13     11.69 o 
   1   1  16       48.26       37.85     13.77 o 
   3   1  16       39.31       61.46     12.80 o 
   5   1  16       19.53       25.45     14.91 o 
   7   1  16        0.20       -0.52     21.25 o 
   9   1  16        2.21       10.79     19.55 o 
  11   1  16       59.33       35.16     25.46 o 
 -24   2  16        0.21       21.95     15.35 o 
 -22   2  16        0.80       15.14     16.84 o 
 -20   2  16        3.56        4.40     17.72 o 
 -18   2  16       34.38       40.72     15.83 o 
 -16   2  16      214.35      229.45     19.49 o 
 -14   2  16      954.19      980.16     79.73 o 
 -12   2  16        5.28       10.17     16.58 o 
 -10   2  16     2115.33     2068.47    122.05 o 
  -8   2  16      115.32      114.85     14.21 o 
  -6   2  16      310.70      320.35     17.14 o 
  -4   2  16       39.92       43.57     16.09 o 
  -2   2  16        4.03       14.69     14.73 o 
   0   2  16       15.71       42.74     18.05 o 
   2   2  16      401.15      393.32     19.05 o 
   4   2  16       47.06       59.55     17.01 o 
   6   2  16       20.57       26.07     12.56 o 
   8   2  16        1.77        9.54     15.65 o 
 -21   3  16       35.52       36.37     18.34 o 
 -19   3  16       97.32       82.01     20.59 o 
 -17   3  16       47.48       52.33     19.25 o 
 -15   3  16        8.45       12.00     16.96 o 
 -13   3  16       22.64       28.12     14.07 o 
 -11   3  16      519.11      482.56     31.94 o 
  -9   3  16     1760.42     1901.26     56.75 o 
  -7   3  16      794.90      807.33     48.68 o 
  -5   3  16      701.56      728.83     43.68 o 
  -3   3  16       34.83       38.81     13.51 o 
  -1   3  16        0.35        3.35     15.73 o 
   1   3  16        8.90        9.41     15.70 o 
   3   3  16       15.50       24.43     18.08 o 
   5   3  16       28.47       42.58     16.57 o 
 -16   4  16        0.00        1.87     19.39 o 
 -14   4  16      652.92      600.05     22.97 o 
 -12   4  16        3.18       16.68     17.95 o 
 -10   4  16      206.67      201.08     19.07 o 
  -8   4  16      541.57      522.27     22.28 o 
  -6   4  16       28.31       47.62     16.83 o 
  -4   4  16       17.02       23.40     14.93 o 
  -2   4  16       55.46       41.67     19.09 o 
   0   4  16        0.78       19.53     14.94 o 
 -25   1  17       54.01       40.22     16.89 o 
 -23   1  17       88.26      103.08     17.22 o 
 -21   1  17       81.81       77.40     15.74 o 
 -19   1  17     2003.45     1991.43     38.93 o 
 -17   1  17     2892.15     2902.30     53.79 o 
 -15   1  17      269.59      291.01     21.87 o 
 -13   1  17      559.82      509.31     18.06 o 
 -11   1  17        6.77       20.67     12.79 o 
  -9   1  17      126.96      102.26     13.26 o 
  -7   1  17       75.52       80.02     12.05 o 
  -5   1  17       17.75        7.81     11.44 o 
  -3   1  17      235.96      205.71     17.11 o 
  -1   1  17      924.23      906.32     41.66 o 
   1   1  17      256.78      247.54     16.34 o 
   3   1  17      979.68      945.95     32.82 o 
   5   1  17       36.41       47.08     15.83 o 
   7   1  17       49.85       53.03     22.09 o 
   9   1  17       16.96       30.05     24.36 o 
 -24   2  17      486.74      464.74     26.07 o 
 -22   2  17        8.43        8.81     17.29 o 
 -20   2  17       52.29       55.73     18.80 o 
 -18   2  17       12.45       39.14     17.98 o 
 -16   2  17       17.19       36.36     16.79 o 
 -14   2  17       40.22       45.91     14.40 o 
 -12   2  17     2306.84     2272.26    123.82 o 
 -10   2  17      513.06      456.61     17.34 o 
  -8   2  17       43.03       56.29     14.18 o 
  -6   2  17        0.84        6.60     13.58 o 
  -4   2  17      498.15      508.22     18.90 o 
  -2   2  17      134.75      129.43     15.85 o 
   0   2  17       17.69       24.76     17.18 o 
   2   2  17       65.71       54.59     17.32 o 
   4   2  17      131.24      116.91     15.55 o 
   6   2  17       10.10       20.02     15.42 o 
 -21   3  17        2.44        2.62     18.31 o 
 -19   3  17        7.80        4.16     18.86 o 
 -17   3  17      186.22      193.67     20.29 o 
 -15   3  17      189.66      178.27     18.36 o 
 -13   3  17       27.59       25.15     13.27 o 
 -11   3  17      330.47      325.66     18.51 o 
  -9   3  17      117.00      125.16     15.97 o 
  -7   3  17        3.40       16.49     18.34 o 
  -5   3  17        9.95        9.23     17.59 o 
  -3   3  17       24.98       30.53     14.02 o 
  -1   3  17       62.08       60.03     14.47 o 
   1   3  17      217.62      212.12     16.12 o 
   3   3  17      177.30      174.45     18.00 o 
 -14   4  17       45.83       47.25     16.19 o 
 -12   4  17      398.75      357.19     41.23 o 
 -10   4  17      193.87      249.81     30.91 o 
  -8   4  17        0.38       -8.65     19.72 o 
  -6   4  17       48.52       47.91     15.40 o 
  -4   4  17       12.32       33.81     18.82 o 
  -2   4  17       27.25       42.46     20.01 o 
 -26   0  18       36.94       37.36     24.31 o 
 -24   0  18      472.71      506.92     28.64 o 
 -22   0  18     4024.52     4076.61     54.65 o 
 -20   0  18     2970.76     2952.71     43.27 o 
 -18   0  18     1695.60     1678.46     33.93 o 
 -16   0  18        0.05        3.45     21.41 o 
 -14   0  18       46.20       52.55     22.72 o 
 -12   0  18      558.97      519.77     22.29 o 
 -10   0  18      135.76      123.24     19.68 o 
  -8   0  18        0.23       14.01     20.32 o 
  -6   0  18      729.11      666.33     47.30 o 
  -4   0  18      442.46      334.76     18.21 o 
  -2   0  18     2236.62     1864.00    122.21 o 
   0   0  18      756.63      763.69     60.73 o 
   2   0  18      179.21      175.99     29.69 o 
   4   0  18      355.14      338.35     25.95 o 
   6   0  18       83.06       62.24     22.00 o 
   8   0  18       23.21        1.28     35.11 o 
 -25   1  18        0.60       -2.15     14.74 o 
 -23   1  18      420.99      397.69     17.25 o 
 -21   1  18      891.38      924.45     22.28 o 
 -19   1  18      114.03      107.88     15.55 o 
 -17   1  18        0.57       23.60     14.53 o 
 -15   1  18     1038.09     1001.61     20.55 o 
 -13   1  18       44.41       52.09     13.55 o 
 -11   1  18        0.18       -0.63     13.07 o 
  -9   1  18      130.27      135.10     12.22 o 
  -7   1  18      602.60      564.56     15.83 o 
  -5   1  18      268.00      285.77     13.36 o 
  -3   1  18      151.13       98.04     15.68 o 
  -1   1  18       25.00       16.67     12.39 o 
   1   1  18      187.78      160.48     13.75 o 
   3   1  18      424.02      399.65     15.40 o 
   5   1  18       38.61       46.67     19.08 o 
   7   1  18        4.69       25.68     22.14 o 
 -24   2  18      256.25      252.27     20.64 o 
 -22   2  18      227.63      214.98     19.00 o 
 -20   2  18       37.59       46.43     19.77 o 
 -18   2  18        1.29       13.97     18.75 o 
 -16   2  18      160.98      176.34     16.83 o 
 -14   2  18      104.13      105.95     17.16 o 
 -12   2  18       29.35       24.78     16.22 o 
 -10   2  18        1.89       16.62     12.29 o 
  -8   2  18       11.17       37.80     15.92 o 
  -6   2  18      281.28      260.74     24.54 o 
  -4   2  18      571.82      596.37     21.63 o 
  -2   2  18       41.19       56.58     17.31 o 
   0   2  18      133.77      125.50     17.82 o 
   2   2  18        7.50       14.40     17.88 o 
   4   2  18        5.65       28.06     16.04 o 
   6   2  18       98.83      117.93     17.80 o 
 -19   3  18        0.74       19.87     19.11 o 
 -17   3  18      187.48      245.57     29.40 o 
 -15   3  18      110.61      114.14     15.64 o 
 -13   3  18        0.27        9.09     15.96 o 
 -11   3  18      130.69      138.68     14.91 o 
  -9   3  18        5.78       18.29     17.43 o 
  -7   3  18      497.64      531.73     22.11 o 
  -5   3  18       77.14       56.41     16.30 o 
  -3   3  18        2.18       -6.12     14.48 o 
  -1   3  18        3.91       17.51     19.55 o 
   1   3  18       87.87       95.68     17.73 o 
   3   3  18       62.63       76.54     36.20 o 
 -12   4  18       35.98       32.49     20.43 o 
 -10   4  18        0.57       -4.26     15.96 o 
  -8   4  18       62.45       79.50     18.03 o 
  -6   4  18        1.17       12.62     20.33 o 
 -25   1  19      899.38      875.87     31.07 o 
 -23   1  19       36.90       36.45     13.25 o 
 -21   1  19       87.70       96.02     14.80 o 
 -19   1  19        9.33       13.32     14.47 o 
 -17   1  19      235.03      239.72     13.85 o 
 -15   1  19      314.46      288.50     13.19 o 
 -13   1  19      114.95      127.99     13.30 o 
 -11   1  19       47.04       46.36     12.29 o 
  -9   1  19      676.07      630.01     15.42 o 
  -7   1  19      245.13      236.24     12.84 o 
  -5   1  19      572.95      493.66     15.59 o 
  -3   1  19      241.79      227.88     20.21 o 
  -1   1  19       47.29       61.74     16.81 o 
   1   1  19      114.81      140.84     26.36 o 
   3   1  19       13.46       27.07     15.79 o 
   5   1  19        5.11       36.87     20.10 o 
 -22   2  19        1.32        4.89     17.46 o 
 -20   2  19       44.81       67.91     20.31 o 
 -18   2  19        0.39       -0.09     16.24 o 
 -16   2  19       23.17       38.62     18.48 o 
 -14   2  19      304.23      295.55     19.55 o 
 -12   2  19      227.34      214.84     20.22 o 
 -10   2  19     1312.26     1228.85     22.32 o 
  -8   2  19      207.27      218.07     15.48 o 
  -6   2  19       97.07      105.66     15.29 o 
  -4   2  19       16.24       20.23     15.81 o 
  -2   2  19        7.41       13.00     16.25 o 
   0   2  19        3.60       23.76     18.01 o 
   2   2  19       82.76       89.22     19.38 o 
   4   2  19        0.05       17.01     18.60 o 
 -19   3  19        0.00       15.45     15.05 o 
 -17   3  19        1.04       21.30     16.31 o 
 -15   3  19       22.02       19.87     18.19 o 
 -13   3  19       34.17       33.29     14.51 o 
 -11   3  19      101.03      110.21     15.22 o 
  -9   3  19       55.64       72.00     18.17 o 
  -7   3  19       73.70       78.98     17.75 o 
  -5   3  19       58.84       65.80     15.48 o 
  -3   3  19      235.36      275.45     18.21 o 
  -1   3  19        1.80       16.30     15.87 o 
 -24   0  20        7.56        9.57     23.30 o 
 -22   0  20       33.34       42.49     23.09 o 
 -20   0  20      315.37      297.28     24.76 o 
 -18   0  20      287.43      285.96     19.68 o 
 -16   0  20      325.48      323.28     24.03 o 
 -14   0  20      217.95      186.56     16.99 o 
 -12   0  20      550.48      567.83     27.05 o 
 -10   0  20      408.13      400.50     19.05 o 
  -8   0  20     1517.59     1276.89     47.26 o 
  -6   0  20        6.23       23.18     16.45 o 
  -4   0  20        0.02       18.91     18.79 o 
  -2   0  20      689.52      700.60     54.84 o 
   0   0  20       92.69      129.32     24.21 o 
   2   0  20        6.04       -7.59     21.60 o 
   4   0  20       21.57       -4.83     23.87 o 
 -23   1  20       93.84       89.16     16.52 o 
 -21   1  20       75.85      101.00     16.98 o 
 -19   1  20       60.73       81.71     19.29 o 
 -17   1  20       97.77      116.16     14.39 o 
 -15   1  20      205.57      182.17     14.41 o 
 -13   1  20      776.02      796.10     18.95 o 
 -11   1  20        5.25       -1.46     11.04 o 
  -9   1  20      120.22      119.76     12.65 o 
  -7   1  20      302.94      293.60     12.71 o 
  -5   1  20      550.29      498.02     20.74 o 
  -3   1  20       84.02       95.24     13.91 o 
  -1   1  20        0.69       -3.03     11.63 o 
   1   1  20       35.84       46.76     18.64 o 
   3   1  20        0.19        2.66     16.03 o 
 -22   2  20       14.26       32.82     19.73 o 
 -20   2  20      103.13      120.80     17.68 o 
 -18   2  20       27.92       17.52     19.68 o 
 -16   2  20        7.02       14.81     14.70 o 
 -14   2  20       72.45       82.12     14.99 o 
 -12   2  20      222.92      218.42     15.92 o 
 -10   2  20       60.87       66.79     16.79 o 
  -8   2  20      131.00      135.94     14.43 o 
  -6   2  20        1.14       12.39     15.96 o 
  -4   2  20       72.15       86.77     14.28 o 
  -2   2  20        0.00       12.74     13.49 o 
   0   2  20      118.80      129.26     19.93 o 
   2   2  20       22.64       45.72     17.06 o 
 -17   3  20      189.66      192.52     16.70 o 
 -15   3  20      210.28      243.88     26.14 o 
 -13   3  20      136.17      120.23     14.15 o 
 -11   3  20        4.00       14.00     15.05 o 
  -9   3  20       19.89       40.11     15.83 o 
  -7   3  20       13.47        7.67     14.01 o 
  -5   3  20       91.32       62.61     17.83 o 
  -3   3  20        0.52       -9.58     16.57 o 
 -23   1  21      225.65      254.71     16.53 o 
 -21   1  21       15.79       14.87     14.81 o 
 -19   1  21       32.78       41.83     15.85 o 
 -17   1  21       11.82       17.67     12.69 o 
 -15   1  21      140.13      153.53     13.71 o 
 -13   1  21       16.46       19.30     14.05 o 
 -11   1  21        0.80        8.56     13.40 o 
  -9   1  21       79.26       90.18     12.94 o 
  -7   1  21       77.51       90.21     11.35 o 
  -5   1  21       55.64       46.78     14.57 o 
  -3   1  21        2.36       18.60     16.97 o 
  -1   1  21        0.76       30.06     19.07 o 
   1   1  21        0.49        3.67     14.49 o 
 -20   2  21      102.90       90.92     18.70 o 
 -18   2  21      323.68      344.29     19.29 o 
 -16   2  21       36.78       25.33     17.18 o 
 -14   2  21        0.16       -4.53     11.63 o 
 -12   2  21      128.51      123.93     16.00 o 
 -10   2  21        0.01        1.90     14.01 o 
  -8   2  21       13.78       14.62     15.01 o 
  -6   2  21        5.03        3.15     16.17 o 
  -4   2  21      109.90      116.55     15.13 o 
  -2   2  21       61.12       58.19     15.35 o 
   0   2  21        0.20        3.07     16.56 o 
 -15   3  21        0.14       12.16     19.22 o 
 -13   3  21       27.89       44.74     14.57 o 
 -11   3  21       11.57       -3.82     14.88 o 
  -9   3  21        0.16       -4.37     15.08 o 
  -7   3  21        9.37       14.04     19.56 o 
 -22   0  22        0.07       17.57     23.77 o 
 -20   0  22       16.12       28.20     22.34 o 
 -18   0  22      163.70      187.36     20.03 o 
 -16   0  22      219.52      239.97     26.19 o 
 -14   0  22       69.35      115.69     18.92 o 
 -12   0  22       49.91       58.83     16.24 o 
 -10   0  22        0.63       11.51     18.60 o 
  -8   0  22       23.06       19.13     15.93 o 
  -6   0  22        8.74       12.95     14.97 o 
  -4   0  22       23.97       44.04     20.72 o 
  -2   0  22      241.77      227.71     19.93 o 
   0   0  22        1.61       16.86     23.18 o 
 -21   1  22       24.77       16.88     13.70 o 
 -19   1  22       39.99       34.88     14.77 o 
 -17   1  22        8.07        8.03     15.83 o 
 -15   1  22       39.32       36.32     15.90 o 
 -13   1  22      238.84      241.02     15.84 o 
 -11   1  22       24.74       20.00     13.50 o 
  -9   1  22       55.89       52.90     13.37 o 
  -7   1  22      148.65      149.00     12.06 o 
  -5   1  22        1.31        3.07     15.41 o 
  -3   1  22       44.32       65.61     18.20 o 
  -1   1  22        0.52       12.83     16.27 o 
 -18   2  22      136.88      130.71     18.06 o 
 -16   2  22      263.20      273.65     17.25 o 
 -14   2  22        0.49       31.70     18.45 o 
 -12   2  22       62.29       77.17     15.81 o 
 -10   2  22       37.46       35.59     18.16 o 
  -8   2  22       14.98       28.76     16.40 o 
  -6   2  22       14.08       19.06     18.55 o 
  -4   2  22        3.99        7.36     15.02 o 
 -19   1  23       24.05       24.56     16.92 o 
 -17   1  23       49.79       64.90     13.79 o 
 -15   1  23       89.31       94.14     13.60 o 
 -13   1  23        0.94       12.72     12.50 o 
 -11   1  23       14.63       39.31     14.76 o 
  -9   1  23       32.28       55.76     15.52 o 
  -7   1  23        0.31       -4.79     14.69 o 
  -5   1  23        0.46       10.01     13.98 o 
  -3   1  23       23.38       41.71     14.14 o 
 -16   2  23        8.53        6.84     18.88 o 
 -14   2  23       18.31       36.34     16.66 o 
 -12   2  23        2.22       11.86     18.36 o 
 -10   2  23       32.82       25.89     16.02 o 
  -8   2  23      228.35      293.76     26.80 o 
 -18   0  24      118.19      137.25     24.83 o 
 -16   0  24       35.38       50.19     24.66 o 
 -14   0  24       27.18       34.25     17.35 o 
 -12   0  24        6.27       35.52     24.27 o 
 -10   0  24       92.02       99.00     19.79 o 
  -8   0  24       44.91       75.92     16.55 o 
  -6   0  24        2.29       14.30     17.63 o 
 -17   1  24       45.33       60.41     14.17 o 
 -15   1  24       78.51      127.43     17.38 o 
 -13   1  24      224.20      277.09     22.87 o 
 -11   1  24        4.99       14.11     16.18 o 
  -9   1  24       21.45       31.06     14.94 o 
  -7   1  24       27.15       33.69     14.04 o 
                                                 
